# Supplementary material for: Temporal and spatial dynamics of gastrointestinal parasite infection in Père David’s deer
Source: PeerJ. 2021 May 5;9:e11335. doi: 10.7717/peerj.11335 (PMC8106392; doi:10.7717/peerj.11335)
Supplement: File S1 — The fecal egg counts, the number of infected samples and how many types of parasites are infected in each sample. [file peerj-09-11335-s001.xlsx]

## Sheet: raw data
Raw data
Beijing	Spring	Sample	strongyles	Eimeria	Moniezia	Trichuris		Beijing	Summer	Sample	strongyles	Eimeria	Moniezia	Trichuris		Beijing	Autumn	Sample	strongyles	Eimeria	Moniezia	Trichuris		Beijing	Winter	Sample	strongyles	Eimeria	Moniezia	Trichuris		Shishou	Spring	Sample	strongyles	Eimeria	Moniezia	Trichuris		Shishou	Summer	Sample	strongyles	Eimeria	Moniezia	Trichuris		Shishou	Autumn
		1	100	0	0	0				1	0	0	0	0				1	100	0	0	0				1	0	0	0	0				1	0	0	0	0				1	0	0	0	0
		2	400	0	0	0				2	0	0	0	0				2	600	300	0	0				2	0	0	0	0				2	0	0	0	0				2	0	0	0	0
		3	100	0	0	0				3	0	0	0	0				3	100	0	0	0				3	0	0	0	0				3	0	0	0	0				3	0	0	0	0
		4	0	0	0	0				4	100	1100	0	0				4	0	0	0	0				4	0	0	0	0				4	200	0	0	0				4	200	0	0	0
		5	200	0	0	0				5	0	0	0	0				5	0	0	0	0				5	100	0	0	0				5	100	0	0	0				5	0	0	0	0
		6	100	200	0	0				6	0	0	0	100				6	100	0	0	0				6	100	0	0	100				6	0	0	0	0				6	500	0	0	0
		7	0	0	0	0				7	100	300	400	0				7	300	200	0	0				7	0	0	0	0				7	0	0	0	0				7	200	500	0	0
		8	0	0	0	0				8	0	0	0	0				8	100	0	0	0				8	0	0	0	0				8	200	200	0	0				8	0	0	0	0
		9	0	0	0	0				9	100	0	0	0				9	0	0	0	0				9	100	0	0	0				9	0	0	0	0				9	0	0	0	0
		10	0	0	0	0				10	100	500	0	0				10	100	0	0	0				10	0	0	0	0				10	0	0	0	0				10	200	0	0	0
		11	200	0	0	0				11	0	0	0	0				11	0	0	0	0				11	0	0	0	0				11	0	0	0	0				11	0	0	0	0
		12	0	0	0	0				12	100	0	0	0				12	0	0	0	0				12	0	0	0	0				12	100	0	0	0				12	300	0	0	0
		13	100	0	0	0				13	0	0	0	0				13	0	0	0	0				13	0	0	0	0				13	0	0	0	0				13	0	0	0	0
		14	100	0	0	0				14	0	0	0	0				14	0	0	0	0				14	0	0	0	0				14	0	0	300	0				14	0	0	0	0
		15	0	0	0	0				15	0	0	0	0				15	0	0	0	0				15	0	0	0	0				15	0	0	0	100				15	0	0	600	0
		16	0	0	0	0				16	0	0	0	0				16	0	0	0	0				16	0	0	0	0				16	0	0	0	0				16	0	0	0	0
		17	0	0	0	0				17	0	0	0	0				17	100	0	0	0				17	0	0	0	0				17	100	0	0	0				17	200	200	0	0
		18	0	0	0	0				18	0	0	0	0				18	0	0	0	0				18	100	0	0	0				18	100	0	0	0				18	200	0	0	0
		19	0	0	0	0				19	0	0	0	0				19	0	0	0	0				19	0	0	0	0				19	0	0	0	0				19	0	0	0	0
		20	200	200	0	0				20	0	0	0	0				20	200	0	0	0				20	100	0	0	0				20	100	0	0	0				20	0	400	0	0
		21	100	0	0	0				21	1200	0	0	0				21	100	0	0	0				21	0	0	0	0				21	0	0	0	0				21	0	0	0	0
		22	200	0	0	0				22	0	0	0	0				22	0	0	0	0				22	100	0	0	0				22	0	0	0	0				22	0	0	0	0
		23	0	0	0	0				23	0	0	0	0				23	0	0	0	0				23	100	0	100	0				23	0	0	0	0				23	200	0	0	0
		24	0	0	0	100				24	0	0	0	0				24	100	0	0	0				24	100	0	0	0				24	0	0	0	0				24	0	0	0	0
		25	100	200	0	0				25	900	0	0	200				25	400	0	0	0				25	0	0	0	0				25	0	0	0	0				25	200	0	0	0
		26	0	0	0	0				26	100	0	0	0				26	0	0	0	0				26	0	0	0	0				26	0	0	0	0				26	0	0	0	0
		27	0	0	0	0				27	100	0	0	0				27	0	0	0	0				27	0	0	0	0				27	0	0	0	0				27	0	0	0	0
		28	0	0	0	0				28	200	300	600	0				28	100	0	0	0				28	0	0	0	0				28	100	0	0	100				28	0	0	0	0
		29	0	0	0	0				29	300	0	0	0				29	600	0	0	0				29	100	0	0	0				29	0	0	0	0				29	0	0	0	0
		30	0	0	0	0				30	0	0	0	0				30	0	0	0	0				30	100	0	0	0				30	0	0	0	0				30	0	0	400	0
		31	0	0	0	0				31	0	0	0	0				31	0	0	0	0				31	200	0	0	0				31	0	0	0	0				31	0	0	0	0
		32	0	0	0	0				32	400	100	0	0				32	0	0	0	0				32	0	0	0	0				32	100	0	0	0				32	0	0	0	100
		33	0	0	0	0				33	0	0	400	0				33	0	0	0	0				33	0	0	0	0				33	0	0	0	0				33	0	0	0	0
		34	0	0	0	0				34	0	0	0	0				34	0	0	0	0				34	0	0	0	0				34	0	200	0	0				34	200	0	0	0
		35	200	0	0	0				35	0	0	0	0				35	0	0	0	0				35	200	0	0	0				35	0	0	0	0				35	0	0	0	0
		36	0	0	0	0				36	0	0	0	0				36	100	0	0	0				36	100	0	100	0				36	100	0	0	0				36	200	400	0	0
		37	0	0	0	0				37	0	0	0	100				37	0	0	0	0				37	100	0	0	0				37	0	0	0	0				37	0	0	600	0
		38	0	0	0	0				38	100	200	0	0				38	0	0	0	0				38	0	0	0	0				38	0	0	0	0				38	200	0	1400	0
		39	0	0	0	0				39	0	0	0	0				39	100	0	0	0				39	0	0	0	0				39	0	0	0	0				39	0	0	0	0
		40	0	0	0	0				40	0	0	0	0				40	100	0	0	0				40	0	0	0	0				40	100	300	0	0				40	0	0	0	0
		41	100	0	0	0				41	100	0	0	0				41	0	0	0	0				41	0	0	0	0				41	100	0	0	0				41	800	0	0	0
		42	100	0	0	0				42	200	0	300	0				42	200	0	0	0				42	0	0	0	0				42	0	0	0	0				42	0	0	0	0
		43	0	0	0	0				43	300	0	0	0				43	100	200	0	0				43	0	0	0	0				43	0	0	0	0				43	0	0	0	0
		44	0	0	0	0				44	0	0	0	0				44	100	0	0	0				44	0	0	0	0				44	0	0	0	0				44	200	100	0	100
		45	0	0	0	0				45	0	100	0	100				45	0	0	0	0				45	0	0	0	0				45	100	0	0	0				45	0	0	800	0
		46	0	0	0	0				46	0	300	0	0				46	0	0	0	0				46	0	0	0	0				46	0	0	0	0				46	0	0	0	0
		47	0	0	0	0				47	0	0	0	0				47	0	0	0	0				47	0	0	0	0				47	0	0	400	0				47	0	0	0	0
		48	0	0	0	0				48	0	0	0	0				48	100	0	0	0				48	0	0	0	0				48	0	0	0	0				48	0	0	0	0
		49	100	0	0	100				49	0	0	0	0				49	100	0	0	0				49	100	0	0	0				49	0	0	0	0				49	0	0	0	0
		50	0	0	0	0				50	100	0	300	0				50	0	0	0	0				50	0	0	0	0				50	100	0	0	0				50	0	0	0	0
		51	0	0	0	0				51	0	0	0	0				51	100	0	200	100				51	100	0	0	0				51	0	0	0	0				51	200	0	0	0
		52	100	0	0	0				52	0	0	0	0				52	0	0	0	0				52	200	0	0	0				52	0	0	0	0				52	0	0	0	0
		53	200	0	200	0				53	0	0	0	0				53	0	0	0	0				53	0	0	0	0				53	0	0	0	0				53	0	0	600	100
		54	100	0	0	0				54	0	0	0	0				54	0	0	0	0				54	100	300	0	0				54	100	0	0	0				54	600	0	800	0
		55	0	0	0	0				55	0	0	0	0				55	100	0	0	0				55	0	0	0	0				55	0	0	0	0				55	0	0	0	0
		56	0	0	0	0				56	0	0	0	0				56	0	200	0	0				56	0	0	0	0				56	0	0	0	0				56	0	0	0	0
		57	100	0	0	0				57	200	500	0	0				57	0	0	0	0				57	100	0	200	0				57	0	0	0	0				57	0	0	0	0
		58	0	0	0	0				58	0	0	0	0				58	0	0	0	0				58	0	200	0	0				58	0	0	0	0				58	0	0	0	0
		59	0	0	0	0				59	100	0	0	0				59	0	0	0	0				59	0	0	0	0				59	0	0	0	0				59	700	200	0	0
		60	100	0	300	0				60	300	0	100	0				60	200	200	0	100				60	0	0	0	0				60	100	0	0	0				60	0	0	0	0
		61	100	0	0	0				61	0	0	0	0				61	100	0	0	0				61	0	0	0	0				61	100	200	0	0				61	0	0	0	0
		62	0	0	0	0				62	0	0	0	0				62	100	0	0	0				62	0	200	0	0				62	100	0	0	0				62	0	0	0	0
		63	200	0	0	0				63	100	0	0	0				63	0	600	0	0				63	0	0	0	0				63	0	0	0	0				63	0	0	700	0
		64	0	0	0	0				64	0	0	0	0				64	200	0	200	0				64	0	0	0	0				64	200	0	300	0				64	0	0	0	0
		65	0	200	0	0				65	400	0	0	0				65	0	0	0	0				65	0	0	0	0				65	0	0	400	0				65	0	0	0	0
		66	0	0	0	0				66	500	0	0	0				66	0	0	0	0				66	0	0	0	0				66	0	200	0	0				66	0	0	0	200
		67	0	0	0	0				67	0	0	0	0				67	0	0	0	0				67	0	0	0	0				67	0	0	0	0				67	0	0	0	0
		68	0	0	0	0				68	0	0	0	0				68	0	0	0	0				68	0	0	0	0				68	0	0	0	0				68	0	0	0	0
		69	0	0	0	0				69	100	0	0	0				69	600	0	0	100				69	200	0	0	0				69	0	0	0	0				69	0	0	0	0
		70	0	0	0	0				70	0	0	0	0				70	0	0	0	0				70	0	200	0	0				70	0	0	0	0				70	400	0	0	0
		71	0	0	0	0				71	500	0	0	0				71	0	0	0	0				71	100	0	0	0				71	0	0	0	0				71	0	0	0	0
		72	100	0	0	0				72	0	0	0	0				72	0	0	0	0				72	100	200	0	0				72	0	100	0	0				72	200	0	0	0
		73	0	0	0	0				73	0	0	0	0				73	0	0	200	0				73	0	0	0	0				73	0	0	0	0				73	0	0	0	0
		74	0	0	0	0				74	100	0	0	0				74	200	0	0	0				74	100	0	0	0				74	0	0	0	0				74	0	0	0	0
		75	200	400	0	0				75	0	0	0	0				75	0	0	0	0				75	100	0	0	100				75	0	0	0	0				75	0	0	0	0
		76	0	0	0	0				76	100	0	0	100				76	100	200	0	0				76	0	0	0	0				76	100	0	0	0				76	0	0	0	0
		77	0	0	0	0				77	0	0	0	0				77	0	0	0	0				77	100	0	0	0				77	100	0	0	0				77	0	0	0	0
		78	0	0	0	0				78	0	400	0	0				78	0	0	0	0				78	0	200	0	0				78	0	0	0	0				78	0	0	0	0
		79	0	0	0	0				79	100	0	0	0				79	0	0	0	0				79	0	0	0	0				79	0	0	0	0				79	100	300	0	100
		80	0	0	0	0				80	0	0	0	0				80	0	0	0	0				80	0	0	0	0				80	0	0	0	0				80	0	0	500	0
		81	0	0	0	0				81	0	0	0	0				81	0	0	0	0				81	100	200	0	0				81	100	0	200	0				81	0	0	0	0
		82	0	0	0	0				82	100	0	300	0				82	0	0	0	0				82	100	0	0	0				82	0	0	0	0				82	200	0	0	0
		83	0	0	0	0				83	100	0	0	0				83	0	0	0	0				83	0	0	0	0				83	0	0	0	0				83	200	0	0	0
		84	0	0	0	0				84	0	0	0	0				84	0	0	100	0				84	0	0	0	0				84	0	0	0	0				84	0	400	0	0
		85	200	0	0	0				85	0	0	0	0				85	100	0	300	0				85	0	0	0	0				85	0	0	0	0				85	200	300	0	0
		86	0	0	0	0				86	0	100	0	0				86	0	0	0	0				86	0	0	0	0				86	0	0	0	0				86	0	0	0	0
		87	100	0	0	0				87	0	0	0	0				87	0	0	0	0				87	0	0	0	0				87	0	0	0	0				87	400	0	0	0
		88	100	0	0	0				88	0	0	0	0				88	0	0	0	0				88	0	0	0	0				88	200	0	0	0				88	0	0	0	0
		89	0	0	0	0				89	0	0	0	0				89	0	0	0	0				89	0	0	0	0				89	0	0	0	0				89	200	0	400	0
		90	0	0	0	0				90	100	0	0	0				90	400	200	0	0				90	0	0	0	0				90	0	0	0	0				90	0	0	0	0
		91	100	300	0	0				91	100	0	0	0				91	0	0	0	0				91	0	0	0	0				91	100	0	0	0				91	300	0	0	0
		92	0	0	0	0				92	300	500	0	0				92	0	200	0	0				92	100	0	0	0				92	0	0	0	0				92	200	0	0	0
		93	0	0	0	0				93	100	0	0	0				93	0	0	0	0				93	0	200	0	0				93	0	0	0	100				93	200	0	0	0
		94	0	0	0	0				94	100	600	0	0				94	300	200	0	0				94	0	0	0	0				94	0	100	0	0				94	200	0	0	0
		95	0	0	0	0				95	100	0	0	0				95	0	0	0	0				95	0	0	0	0				95	0	0	0	0				95	200	0	0	0
		96	0	0	0	0				96	0	0	0	0				96	0	0	0	0				96	0	0	300	0				96	0	0	0	0				96	200	0	0	0
		97	0	0	0	0				97	100	200	400	0				97	100	0	0	0				97	0	0	0	0				97	0	200	0	0
		98	100	0	0	0				98	0	0	0	0				98	0	0	0	0				98	0	0	0	0				98	0	0	0	0
		99	0	0	0	0				99	400	0	0	0				99	0	0	0	0				99	0	0	0	0				99	0	0	0	0
		100	0	0	0	0				100	100	0	0	0				100	0	0	0	0				100	100	0	0	0				100	0	0	0	0
		101	300	0	0	0				101	0	0	0	0				101	0	0	0	0				101	0	0	0	0
		102	100	300	0	0				102	0	0	0	0				102	0	0	0	0				102	0	0	0	0
		103	0	0	0	0				103	0	0	0	0				103	0	0	0	0				103	100	0	0	0
		104	100	0	0	0				104	200	0	0	0				104	200	500	0	0				104	0	0	0	0
		105	0	0	0	0				105	0	0	0	0				105	100	0	0	0				105	0	0	0	0
		106	0	0	0	0				106	0	0	0	0				106	0	0	0	0				106	0	0	0	0
		107	0	0	0	0				107	500	100	0	0				107	100	0	0	0				107	0	0	400	0
		108	200	0	0	0				108	0	300	0	0				108	500	0	0	0				108	0	0	0	0
		109	0	0	0	0				109	200	0	0	0				109	0	0	0	0				109	100	0	0	0
		110	0	0	0	0				110	0	0	0	0				110	0	0	0	0				110	100	0	0	0
		111	0	0	0	0				111	0	0	0	0				111	0	200	0	0				111	100	400	0	0
		112	100	0	0	0				112	0	0	0	0				112	0	0	0	0				112	0	0	0	0
		113	0	0	0	0				113	0	0	0	0				113	200	0	0	0				113	100	0	0	0
		114	0	300	0	0				114	0	0	0	0				114	0	0	0	0				114	0	0	0	0
		115	200	0	300	100				115	0	0	0	0				115	0	0	0	0				115	0	0	0	0
		116	0	0	300	0				116	0	0	0	0				116	200	0	0	0				116	0	0	0	0
		117	0	0	0	0				117	0	0	0	0				117	0	0	0	0				117	100	0	0	0
		118	0	300	0	0				118	0	0	0	0				118	0	0	0	0				118	200	200	0	0
		119	0	0	0	0				119	100	0	0	0				119	200	200	0	0				119	0	0	0	0
		120	100	0	0	0				120	0	0	0	0				120	0	0	0	0				120	0	0	0	0
		121	0	0	0	0				121	400	0	0	0				121	0	0	0	0				121	0	0	0	0
		122	0	0	0	0				122	300	0	0	0				122	0	0	0	0				122	0	0	0	0
		123	100	0	0	0				123	0	0	0	0				123	100	0	0	0				123	0	0	0	0
		124	0	0	0	0				124	0	0	0	0				124	400	0	200	0				124	0	100	0	0
		125	300	0	0	0				125	100	0	0	0				125	0	0	0	0				125	0	0	0	0
		126	100	0	0	0				126	0	0	0	0				126	0	0	0	0				126	0	0	0	0
		127	200	0	200	0				127	0	0	0	0				127	0	200	0	0				127	0	0	0	0
		128	100	0	0	0				128	0	0	0	0				128	0	0	0	0				128	0	0	0	0
		129	0	300	200	0				129	0	0	0	0				129	0	0	0	0				129	0	0	0	0
		130	0	0	0	0				130	100	0	0	0				130	0	0	0	0				130	0	0	0	0
		131	0	0	0	0				131	400	0	0	0				131	0	0	0	0				131	100	200	0	0
		132	100	300	0	0				132	0	0	0	0				132	0	0	0	0				132	0	0	0	0
		133	0	0	0	0				133	0	0	0	0				133	100	0	0	0				133	0	0	0	0
		134	100	0	0	0				134	0	0	0	0				134	100	0	0	0				134	100	0	0	0
		135	0	0	0	0				135	500	0	0	0				135	700	0	0	0				135	100	200	0	0
		136	0	0	0	0				136	0	0	0	0				136	0	0	0	0				136	100	0	0	0
		137	200	0	0	0				137	0	0	0	0				137	100	0	0	0				137	0	0	0	0
		138	0	0	0	0				138	0	0	0	0				138	0	0	0	0				138	0	0	0	0
		139	0	0	300	0				139	0	0	100	0				139	0	0	0	0				139	0	0	0	0
		140	0	0	0	0				140	100	100	0	0				140	100	0	0	0				140	200	0	0	0
		141	100	0	0	0				141	0	0	0	0				141	0	0	0	0				141	100	0	0	0
		142	0	0	0	0				142	0	0	0	0				142	0	0	0	0				142	0	0	0	0
		143	0	0	0	0				143	0	0	0	0				143	0	0	0	0				143	0	0	0	0
		144	500	300	0	0				144	200	0	0	0				144	0	0	0	0				144	0	0	0	0
		145	0	0	0	0				145	300	0	0	0				145	200	0	500	0				145	100	0	0	0
		146	100	0	0	0				146	0	0	0	0				146	0	0	0	0				146	100	0	0	0
		147	0	0	0	0				147	100	0	0	0				147	0	0	0	0				147	0	0	0	0
		148	200	0	0	0				148	100	100	300	100				148	100	0	0	100				148	100	200	0	0
		149	0	100	0	0				149	0	0	0	0				149	0	0	0	0				149	0	0	0	0
		150	100	0	0	0				150	0	0	0	0				150	0	0	0	0				150	0	0	0	0
		151	0	0	0	0				151	0	0	0	100				151	0	0	0	0				151	0	0	0	0
		152	300	0	0	200				152	300	100	0	0				152	100	0	0	0				152	0	0	0	0
		153	100	0	0	0				153	0	0	0	0				153	0	0	300	0				153	0	0	0	0
		154	0	0	0	0				154	0	0	0	0				154	200	0	0	0				154	100	0	0	0
		155	0	0	0	0				155	0	0	0	0				155	0	0	0	0				155	0	0	0	0
		156	0	0	0	0				156	0	0	0	0				156	100	0	0	0				156	0	0	0	0
		157	200	0	0	0				157	0	0	0	0				157	100	0	0	0				157	0	0	0	0
		158	0	0	0	0				158	100	0	0	0				158	0	0	0	0				158	0	0	0	0
		159	0	0	0	0				159	100	0	0	0				159	200	400	300	0				159	100	100	0	0
		160	300	0	0	0				160	200	300	0	0				160	100	0	0	0				160	0	0	0	100
		161	0	0	0	0				161	300	0	0	0				161	200	0	0	0				161	0	0	0	0
		162	0	0	0	0				162	100	0	0	0				162	0	0	0	0				162	0	0	0	0
		163	100	0	0	0				163	0	0	0	0				163	0	0	0	0				163	0	0	0	0
		164	0	0	0	0				164	0	0	0	0				164	400	0	0	0				164	0	0	0	0
		165	0	200	0	0				165	0	200	0	0				165	0	0	0	0				165	0	0	0	0
		166	0	0	0	0				166	0	0	0	0				166	100	0	0	0				166	100	0	0	0
		167	0	0	0	0				167	500	0	0	0				167	100	0	0	0				167	100	0	0	0
		168	0	0	0	0				168	400	0	0	0				168	0	200	0	0				168	0	0	0	0
		169	200	0	0	0				169	100	500	0	0				169	200	0	0	0				169	0	0	0	0
		170	0	0	0	0				170	0	0	0	0				170	200	100	0	0				170	0	0	0	0
		171	100	0	0	0				171	0	0	0	0				171	100	0	0	0				171	0	0	0	0
		172	300	0	0	0				172	200	100	0	0				172	0	0	0	0				172	0	0	200	0
		173	0	200	0	0				173	100	0	0	0				173	0	100	0	0				173	0	0	0	0
		174	0	0	0	0				174	0	0	0	0				174	0	0	0	0				174	0	0	0	0
		175	200	0	0	0				175	400	0	0	0				175	0	0	0	0				175	0	0	0	0
		176	0	0	0	0				176	100	0	0	0				176	0	0	0	0				176	100	0	0	0
		177	0	0	0	0				177	0	0	600	0				177	0	0	0	0
		178	0	0	0	0				178	0	0	0	0				178	100	0	0	0
		179	100	0	0	0				179	0	0	0	0				179	100	0	0	0
		180	0	0	0	0				180	0	100	0	0				180	200	0	0	0
		181	0	200	0	0				181	700	0	0	0				181	0	0	0	0
		182	200	200	0	0				182	0	0	0	0				182	100	0	0	0
		183	0	0	0	0				183	600	300	200	100				183	0	0	0	0
		184	0	0	0	0				184	0	0	0	0				184	0	0	0	0
		185	200	0	0	0				185	100	0	0	0				185	0	0	0	0
		186	100	0	0	0				186	0	0	0	0				186	0	400	0	0
		187	0	0	0	0				187	100	0	0	0				187	0	0	0	0
		188	0	0	0	0				188	0	0	0	0				188	0	0	0	100
		189	100	0	0	0				189	0	0	0	0				189	0	0	0	0
		190	0	0	300	0				190	100	0	0	0				190	0	0	0	0
		191	0	0	0	0				191	300	0	0	0				191	200	200	0	0
		192	200	0	0	0				192	0	0	0	0				192	500	0	0	0
		193	300	200	0	0				193	0	100	0	0
		194	200	0	0	0				194	700	0	0	0
		195	0	0	0	0				195	0	0	0	0
		196	100	0	0	0				196	0	0	0	0
		197	0	0	0	0				197	0	0	0	0
		198	0	0	0	0				198	0	0	0	0
		199	0	0	0	0				199	0	0	0	0
		200	0	200	0	0				200	0	0	0	0
[truncated: 26 more columns]

## Sheet: GLM data format 
	group	prevalence		group	burden
strongyles	1	1		1	100
strongyles	1	1		1	400
strongyles	1	1		1	100
strongyles	1	0		1	0
strongyles	1	1		1	200
strongyles	1	1		1	100
strongyles	1	0		1	0
strongyles	1	0		1	0
strongyles	1	0		1	0
strongyles	1	0		1	0
strongyles	1	1		1	200
strongyles	1	0		1	0
strongyles	1	1		1	100
strongyles	1	1		1	100
strongyles	1	0		1	0
strongyles	1	0		1	0
strongyles	1	0		1	0
strongyles	1	0		1	0
strongyles	1	0		1	0
strongyles	1	1		1	200
strongyles	1	1		1	100
strongyles	1	1		1	200
strongyles	1	0		1	0
strongyles	1	0		1	0
strongyles	1	1		1	100
strongyles	1	0		1	0
strongyles	1	0		1	0
strongyles	1	0		1	0
strongyles	1	0		1	0
strongyles	1	0		1	0
strongyles	1	0		1	0
strongyles	1	0		1	0
strongyles	1	0		1	0
strongyles	1	0		1	0
strongyles	1	1		1	200
strongyles	1	0		1	0
strongyles	1	0		1	0
strongyles	1	0		1	0
strongyles	1	0		1	0
strongyles	1	0		1	0
strongyles	1	1		1	100
strongyles	1	1		1	100
strongyles	1	0		1	0
strongyles	1	0		1	0
strongyles	1	0		1	0
strongyles	1	0		1	0
strongyles	1	0		1	0
strongyles	1	0		1	0
strongyles	1	1		1	100
strongyles	1	0		1	0
strongyles	1	0		1	0
strongyles	1	1		1	100
strongyles	1	1		1	200
strongyles	1	1		1	100
strongyles	1	0		1	0
strongyles	1	0		1	0
strongyles	1	1		1	100
strongyles	1	0		1	0
strongyles	1	0		1	0
strongyles	1	1		1	100
strongyles	1	1		1	100
strongyles	1	0		1	0
strongyles	1	1		1	200
strongyles	1	0		1	0
strongyles	1	0		1	0
strongyles	1	0		1	0
strongyles	1	0		1	0
strongyles	1	0		1	0
strongyles	1	0		1	0
strongyles	1	0		1	0
strongyles	1	0		1	0
strongyles	1	1		1	100
strongyles	1	0		1	0
strongyles	1	0		1	0
strongyles	1	1		1	200
strongyles	1	0		1	0
strongyles	1	0		1	0
strongyles	1	0		1	0
strongyles	1	0		1	0
strongyles	1	0		1	0
strongyles	1	0		1	0
strongyles	1	0		1	0
strongyles	1	0		1	0
strongyles	1	0		1	0
strongyles	1	1		1	200
strongyles	1	0		1	0
strongyles	1	1		1	100
strongyles	1	1		1	100
strongyles	1	0		1	0
strongyles	1	0		1	0
strongyles	1	1		1	100
strongyles	1	0		1	0
strongyles	1	0		1	0
strongyles	1	0		1	0
strongyles	1	0		1	0
strongyles	1	0		1	0
strongyles	1	0		1	0
strongyles	1	1		1	100
strongyles	1	0		1	0
strongyles	1	0		1	0
strongyles	1	1		1	300
strongyles	1	1		1	100
strongyles	1	0		1	0
strongyles	1	1		1	100
strongyles	1	0		1	0
strongyles	1	0		1	0
strongyles	1	0		1	0
strongyles	1	1		1	200
strongyles	1	0		1	0
strongyles	1	0		1	0
strongyles	1	0		1	0
strongyles	1	1		1	100
strongyles	1	0		1	0
strongyles	1	0		1	0
strongyles	1	1		1	200
strongyles	1	0		1	0
strongyles	1	0		1	0
strongyles	1	0		1	0
strongyles	1	0		1	0
strongyles	1	1		1	100
strongyles	1	0		1	0
strongyles	1	0		1	0
strongyles	1	1		1	100
strongyles	1	0		1	0
strongyles	1	1		1	300
strongyles	1	1		1	100
strongyles	1	1		1	200
strongyles	1	1		1	100
strongyles	1	0		1	0
strongyles	1	0		1	0
strongyles	1	0		1	0
strongyles	1	1		1	100
strongyles	1	0		1	0
strongyles	1	1		1	100
strongyles	1	0		1	0
strongyles	1	0		1	0
strongyles	1	1		1	200
strongyles	1	0		1	0
strongyles	1	0		1	0
strongyles	1	0		1	0
strongyles	1	1		1	100
strongyles	1	0		1	0
strongyles	1	0		1	0
strongyles	1	1		1	500
strongyles	1	0		1	0
strongyles	1	1		1	100
strongyles	1	0		1	0
strongyles	1	1		1	200
strongyles	1	0		1	0
strongyles	1	1		1	100
strongyles	1	0		1	0
strongyles	1	1		1	300
strongyles	1	1		1	100
strongyles	1	0		1	0
strongyles	1	0		1	0
strongyles	1	0		1	0
strongyles	1	1		1	200
strongyles	1	0		1	0
strongyles	1	0		1	0
strongyles	1	1		1	300
strongyles	1	0		1	0
strongyles	1	0		1	0
strongyles	1	1		1	100
strongyles	1	0		1	0
strongyles	1	0		1	0
strongyles	1	0		1	0
strongyles	1	0		1	0
strongyles	1	0		1	0
strongyles	1	1		1	200
strongyles	1	0		1	0
strongyles	1	1		1	100
strongyles	1	1		1	300
strongyles	1	0		1	0
strongyles	1	0		1	0
strongyles	1	1		1	200
strongyles	1	0		1	0
strongyles	1	0		1	0
strongyles	1	0		1	0
strongyles	1	1		1	100
strongyles	1	0		1	0
strongyles	1	0		1	0
strongyles	1	1		1	200
strongyles	1	0		1	0
strongyles	1	0		1	0
strongyles	1	1		1	200
strongyles	1	1		1	100
strongyles	1	0		1	0
strongyles	1	0		1	0
strongyles	1	1		1	100
strongyles	1	0		1	0
strongyles	1	0		1	0
strongyles	1	1		1	200
strongyles	1	1		1	300
strongyles	1	1		1	200
strongyles	1	0		1	0
strongyles	1	1		1	100
strongyles	1	0		1	0
strongyles	1	0		1	0
strongyles	1	0		1	0
strongyles	1	0		1	0
strongyles	1	0		1	0
strongyles	1	0		1	0
strongyles	1	0		1	0
strongyles	1	1		1	100
strongyles	1	0		1	0
strongyles	1	0		1	0
strongyles	1	1		1	100
strongyles	1	0		1	0
strongyles	1	1		1	100
strongyles	1	1		1	100
strongyles	1	0		1	0
strongyles	1	1		1	100
strongyles	1	0		1	0
strongyles	1	0		1	0
strongyles	1	0		1	0
strongyles	1	0		1	0
strongyles	1	0		1	0
strongyles	1	0		1	0
strongyles	1	0		1	0
strongyles	1	0		1	0
strongyles	1	1		1	1200
strongyles	1	0		1	0
strongyles	1	0		1	0
strongyles	1	0		1	0
strongyles	1	1		1	900
strongyles	1	1		1	100
strongyles	1	1		1	100
strongyles	1	1		1	200
strongyles	1	1		1	300
strongyles	1	0		1	0
strongyles	1	0		1	0
strongyles	1	1		1	400
strongyles	1	0		1	0
strongyles	1	0		1	0
strongyles	1	0		1	0
strongyles	1	0		1	0
strongyles	1	0		1	0
strongyles	1	1		1	100
strongyles	1	0		1	0
strongyles	1	0		1	0
strongyles	1	1		1	100
strongyles	1	1		1	200
strongyles	1	1		1	300
strongyles	1	0		1	0
strongyles	1	0		1	0
strongyles	1	0		1	0
strongyles	1	0		1	0
strongyles	1	0		1	0
strongyles	1	0		1	0
strongyles	1	1		1	100
strongyles	1	0		1	0
strongyles	1	0		1	0
strongyles	1	0		1	0
strongyles	1	0		1	0
strongyles	1	0		1	0
strongyles	1	0		1	0
strongyles	1	1		1	200
strongyles	1	0		1	0
strongyles	1	1		1	100
strongyles	1	1		1	300
strongyles	1	0		1	0
strongyles	1	0		1	0
strongyles	1	1		1	100
strongyles	1	0		1	0
strongyles	1	1		1	400
strongyles	1	1		1	500
strongyles	1	0		1	0
strongyles	1	0		1	0
strongyles	1	1		1	100
strongyles	1	0		1	0
strongyles	1	1		1	500
strongyles	1	0		1	0
strongyles	1	0		1	0
strongyles	1	1		1	100
strongyles	1	0		1	0
strongyles	1	1		1	100
strongyles	1	0		1	0
strongyles	1	0		1	0
strongyles	1	1		1	100
strongyles	1	0		1	0
strongyles	1	0		1	0
strongyles	1	1		1	100
strongyles	1	1		1	100
strongyles	1	0		1	0
strongyles	1	0		1	0
strongyles	1	0		1	0
strongyles	1	0		1	0
strongyles	1	0		1	0
strongyles	1	0		1	0
strongyles	1	1		1	100
strongyles	1	1		1	100
strongyles	1	1		1	300
strongyles	1	1		1	100
strongyles	1	1		1	100
strongyles	1	1		1	100
strongyles	1	0		1	0
strongyles	1	1		1	100
strongyles	1	0		1	0
strongyles	1	1		1	400
strongyles	1	1		1	100
strongyles	1	0		1	0
strongyles	1	0		1	0
strongyles	1	0		1	0
strongyles	1	1		1	200
strongyles	1	0		1	0
strongyles	1	0		1	0
strongyles	1	1		1	500
strongyles	1	0		1	0
strongyles	1	1		1	200
strongyles	1	0		1	0
strongyles	1	0		1	0
strongyles	1	0		1	0
strongyles	1	0		1	0
strongyles	1	0		1	0
strongyles	1	0		1	0
strongyles	1	0		1	0
strongyles	1	0		1	0
strongyles	1	0		1	0
strongyles	1	1		1	100
strongyles	1	0		1	0
strongyles	1	1		1	400
strongyles	1	1		1	300
strongyles	1	0		1	0
strongyles	1	0		1	0
strongyles	1	1		1	100
strongyles	1	0		1	0
strongyles	1	0		1	0
strongyles	1	0		1	0
strongyles	1	0		1	0
strongyles	1	1		1	100
strongyles	1	1		1	400
strongyles	1	0		1	0
strongyles	1	0		1	0
strongyles	1	0		1	0
strongyles	1	1		1	500
strongyles	1	0		1	0
strongyles	1	0		1	0
strongyles	1	0		1	0
strongyles	1	0		1	0
strongyles	1	1		1	100
strongyles	1	0		1	0
strongyles	1	0		1	0
strongyles	1	0		1	0
strongyles	1	1		1	200
strongyles	1	1		1	300
strongyles	1	0		1	0
strongyles	1	1		1	100
strongyles	1	1		1	100
strongyles	1	0		1	0
strongyles	1	0		1	0
strongyles	1	0		1	0
strongyles	1	1		1	300
strongyles	1	0		1	0
strongyles	1	0		1	0
strongyles	1	0		1	0
strongyles	1	0		1	0
strongyles	1	0		1	0
strongyles	1	1		1	100
strongyles	1	1		1	100
strongyles	1	1		1	200
strongyles	1	1		1	300
strongyles	1	1		1	100
strongyles	1	0		1	0
strongyles	1	0		1	0
strongyles	1	0		1	0
strongyles	1	0		1	0
strongyles	1	1		1	500
strongyles	1	1		1	400
strongyles	1	1		1	100
strongyles	1	0		1	0
strongyles	1	0		1	0
strongyles	1	1		1	200
strongyles	1	1		1	100
strongyles	1	0		1	0
strongyles	1	1		1	400
strongyles	1	1		1	100
strongyles	1	0		1	0
strongyles	1	0		1	0
strongyles	1	0		1	0
strongyles	1	0		1	0
strongyles	1	1		1	700
strongyles	1	0		1	0
strongyles	1	1		1	600
strongyles	1	0		1	0
strongyles	1	1		1	100
strongyles	1	0		1	0
strongyles	1	1		1	100
strongyles	1	0		1	0
strongyles	1	0		1	0
strongyles	1	1		1	100
strongyles	1	1		1	300
strongyles	1	0		1	0
strongyles	1	0		1	0
strongyles	1	1		1	700
strongyles	1	0		1	0
strongyles	1	0		1	0
strongyles	1	0		1	0
strongyles	1	0		1	0
strongyles	1	0		1	0
strongyles	1	0		1	0
strongyles	1	1		1	100
strongyles	1	1		1	600
strongyles	1	1		1	100
strongyles	1	0		1	0
strongyles	1	0		1	0
strongyles	1	1		1	100
strongyles	1	1		1	300
strongyles	1	1		1	100
strongyles	1	0		1	0
strongyles	1	1		1	100
strongyles	1	0		1	0
strongyles	1	0		1	0
strongyles	1	0		1	0
strongyles	1	0		1	0
strongyles	1	0		1	0
strongyles	1	0		1	0
strongyles	1	1		1	100
strongyles	1	0		1	0
strongyles	1	0		1	0
strongyles	1	1		1	200
strongyles	1	1		1	100
strongyles	1	0		1	0
strongyles	1	0		1	0
strongyles	1	1		1	100
strongyles	1	1		1	400
strongyles	1	0		1	0
strongyles	1	0		1	0
strongyles	1	1		1	100
strongyles	1	1		1	600
strongyles	1	0		1	0
strongyles	1	0		1	0
strongyles	1	0		1	0
strongyles	1	0		1	0
strongyles	1	0		1	0
strongyles	1	0		1	0
strongyles	1	1		1	100
strongyles	1	0		1	0
strongyles	1	0		1	0
strongyles	1	1		1	100
strongyles	1	1		1	100
strongyles	1	0		1	0
strongyles	1	1		1	200
strongyles	1	1		1	100
strongyles	1	1		1	100
strongyles	1	0		1	0
strongyles	1	0		1	0
strongyles	1	0		1	0
strongyles	1	1		1	100
strongyles	1	1		1	100
strongyles	1	0		1	0
strongyles	1	1		1	100
strongyles	1	0		1	0
strongyles	1	0		1	0
strongyles	1	0		1	0
strongyles	1	1		1	100
strongyles	1	0		1	0
strongyles	1	0		1	0
strongyles	1	0		1	0
strongyles	1	0		1	0
strongyles	1	1		1	200
strongyles	1	1		1	100
strongyles	1	1		1	100
strongyles	1	0		1	0
strongyles	1	1		1	200
strongyles	1	0		1	0
strongyles	1	0		1	0
strongyles	1	0		1	0
strongyles	1	0		1	0
strongyles	1	1		1	600
strongyles	1	0		1	0
strongyles	1	0		1	0
strongyles	1	0		1	0
strongyles	1	0		1	0
strongyles	1	1		1	200
strongyles	1	0		1	0
strongyles	1	1		1	100
strongyles	1	0		1	0
strongyles	1	0		1	0
strongyles	1	0		1	0
strongyles	1	0		1	0
strongyles	1	0		1	0
strongyles	1	0		1	0
strongyles	1	0		1	0
strongyles	1	0		1	0
strongyles	1	1		1	100
strongyles	1	0		1	0
strongyles	1	0		1	0
strongyles	1	0		1	0
strongyles	1	0		1	0
strongyles	1	1		1	400
strongyles	1	0		1	0
strongyles	1	0		1	0
strongyles	1	0		1	0
strongyles	1	1		1	300
strongyles	1	0		1	0
strongyles	1	0		1	0
strongyles	1	1		1	100
strongyles	1	0		1	0
strongyles	1	0		1	0
strongyles	1	0		1	0
strongyles	1	0		1	0
strongyles	1	0		1	0
strongyles	1	0		1	0
strongyles	1	1		1	200
strongyles	1	1		1	100
strongyles	1	0		1	0
strongyles	1	1		1	100
strongyles	1	1		1	500
strongyles	1	0		1	0
strongyles	1	0		1	0
strongyles	1	0		1	0
strongyles	1	0		1	0
strongyles	1	1		1	200
strongyles	1	0		1	0
strongyles	1	0		1	0
strongyles	1	1		1	200
strongyles	1	0		1	0
strongyles	1	0		1	0
strongyles	1	1		1	200
strongyles	1	0		1	0
strongyles	1	0		1	0
strongyles	1	0		1	0
strongyles	1	1		1	100
strongyles	1	1		1	400
strongyles	1	0		1	0
strongyles	1	0		1	0
strongyles	1	0		1	0
strongyles	1	0		1	0
strongyles	1	0		1	0
strongyles	1	0		1	0
strongyles	1	0		1	0
strongyles	1	0		1	0
strongyles	1	1		1	100
strongyles	1	1		1	100
strongyles	1	1		1	700
strongyles	1	0		1	0
strongyles	1	1		1	100
strongyles	1	0		1	0
strongyles	1	0		1	0
strongyles	1	1		1	100
strongyles	1	0		1	0
strongyles	1	0		1	0
strongyles	1	0		1	0
strongyles	1	0		1	0
strongyles	1	1		1	200
strongyles	1	0		1	0
strongyles	1	0		1	0
strongyles	1	1		1	100
strongyles	1	0		1	0
strongyles	1	0		1	0
strongyles	1	0		1	0
strongyles	1	1		1	100
strongyles	1	0		1	0
strongyles	1	1		1	200
strongyles	1	0		1	0
strongyles	1	1		1	100
strongyles	1	1		1	100
strongyles	1	0		1	0
strongyles	1	1		1	200
strongyles	1	1		1	100
strongyles	1	1		1	200
strongyles	1	0		1	0
strongyles	1	0		1	0
strongyles	1	1		1	400
strongyles	1	0		1	0
strongyles	1	1		1	100
strongyles	1	1		1	100
strongyles	1	0		1	0
strongyles	1	1		1	200
strongyles	1	1		1	200
strongyles	1	1		1	100
strongyles	1	0		1	0
strongyles	1	0		1	0
strongyles	1	0		1	0
strongyles	1	0		1	0
strongyles	1	0		1	0
strongyles	1	0		1	0
strongyles	1	1		1	100
strongyles	1	1		1	100
strongyles	1	1		1	200
strongyles	1	0		1	0
strongyles	1	1		1	100
strongyles	1	0		1	0
strongyles	1	0		1	0
strongyles	1	0		1	0
strongyles	1	0		1	0
strongyles	1	0		1	0
strongyles	1	0		1	0
strongyles	1	0		1	0
strongyles	1	0		1	0
strongyles	1	1		1	200
strongyles	1	1		1	500
strongyles	1	0		1	0
strongyles	1	0		1	0
strongyles	1	0		1	0
strongyles	1	0		1	0
strongyles	1	1		1	100
strongyles	1	1		1	100
strongyles	1	0		1	0
strongyles	1	0		1	0
strongyles	1	1		1	100
strongyles	1	0		1	0
strongyles	1	0		1	0
strongyles	1	0		1	0
strongyles	1	0		1	0
strongyles	1	0		1	0
strongyles	1	0		1	0
strongyles	1	0		1	0
strongyles	1	0		1	0
strongyles	1	1		1	100
strongyles	1	0		1	0
strongyles	1	1		1	100
strongyles	1	0		1	0
strongyles	1	1		1	100
strongyles	1	1		1	100
strongyles	1	1		1	100
strongyles	1	0		1	0
strongyles	1	0		1	0
strongyles	1	0		1	0
strongyles	1	0		1	0
strongyles	1	1		1	100
strongyles	1	1		1	100
strongyles	1	1		1	200
strongyles	1	0		1	0
strongyles	1	0		1	0
strongyles	1	0		1	0
strongyles	1	1		1	200
strongyles	1	1		1	100
strongyles	1	1		1	100
strongyles	1	0		1	0
strongyles	1	0		1	0
strongyles	1	0		1	0
strongyles	1	0		1	0
strongyles	1	0		1	0
strongyles	1	0		1	0
strongyles	1	0		1	0
strongyles	1	0		1	0
strongyles	1	0		1	0
strongyles	1	0		1	0
strongyles	1	0		1	0
strongyles	1	1		1	100
strongyles	1	0		1	0
strongyles	1	1		1	100
strongyles	1	1		1	200
strongyles	1	0		1	0
strongyles	1	1		1	100
strongyles	1	0		1	0
strongyles	1	0		1	0
strongyles	1	1		1	100
strongyles	1	0		1	0
strongyles	1	0		1	0
strongyles	1	0		1	0
strongyles	1	0		1	0
strongyles	1	0		1	0
strongyles	1	0		1	0
strongyles	1	0		1	0
strongyles	1	0		1	0
strongyles	1	0		1	0
strongyles	1	0		1	0
strongyles	1	0		1	0
strongyles	1	1		1	200
strongyles	1	0		1	0
strongyles	1	1		1	100
strongyles	1	1		1	100
strongyles	1	0		1	0
strongyles	1	1		1	100
strongyles	1	1		1	100
strongyles	1	0		1	0
strongyles	1	1		1	100
strongyles	1	0		1	0
strongyles	1	0		1	0
strongyles	1	0		1	0
strongyles	1	1		1	100
strongyles	1	1		1	100
strongyles	1	0		1	0
strongyles	1	0		1	0
strongyles	1	0		1	0
strongyles	1	0		1	0
strongyles	1	0		1	0
strongyles	1	0		1	0
strongyles	1	0		1	0
strongyles	1	0		1	0
strongyles	1	0		1	0
strongyles	1	1		1	100
strongyles	1	0		1	0
strongyles	1	0		1	0
strongyles	1	0		1	0
strongyles	1	0		1	0
strongyles	1	0		1	0
strongyles	1	0		1	0
strongyles	1	0		1	0
strongyles	1	1		1	100
strongyles	1	0		1	0
strongyles	1	0		1	0
strongyles	1	1		1	100
strongyles	1	0		1	0
strongyles	1	0		1	0
strongyles	1	0		1	0
strongyles	1	0		1	0
strongyles	1	0		1	0
strongyles	1	1		1	100
strongyles	1	1		1	100
strongyles	1	1		1	100
strongyles	1	0		1	0
strongyles	1	1		1	100
strongyles	1	0		1	0
strongyles	1	0		1	0
strongyles	1	0		1	0
strongyles	1	1		1	100
strongyles	1	1		1	200
strongyles	1	0		1	0
strongyles	1	0		1	0
strongyles	1	0		1	0
strongyles	1	0		1	0
strongyles	1	0		1	0
strongyles	1	0		1	0
strongyles	1	0		1	0
strongyles	1	0		1	0
strongyles	1	0		1	0
strongyles	1	0		1	0
strongyles	1	0		1	0
strongyles	1	0		1	0
strongyles	1	1		1	100
strongyles	1	0		1	0
strongyles	1	0		1	0
strongyles	1	1		1	100
strongyles	1	1		1	100
strongyles	1	1		1	100
strongyles	1	0		1	0
strongyles	1	0		1	0
strongyles	1	0		1	0
strongyles	1	1		1	200
strongyles	1	1		1	100
strongyles	1	0		1	0
strongyles	1	0		1	0
strongyles	1	0		1	0
strongyles	1	1		1	100
strongyles	1	1		1	100
strongyles	1	0		1	0
strongyles	1	1		1	100
strongyles	1	0		1	0
strongyles	1	0		1	0
strongyles	1	0		1	0
strongyles	1	0		1	0
strongyles	1	0		1	0
strongyles	1	1		1	100
strongyles	1	0		1	0
strongyles	1	0		1	0
strongyles	1	0		1	0
strongyles	1	0		1	0
strongyles	1	1		1	100
strongyles	1	0		1	0
strongyles	1	0		1	0
strongyles	1	0		1	0
strongyles	1	0		1	0
strongyles	1	0		1	0
strongyles	1	0		1	0
strongyles	1	1		1	100
strongyles	1	1		1	100
strongyles	1	0		1	0
strongyles	1	0		1	0
strongyles	1	0		1	0
strongyles	1	0		1	0
strongyles	1	0		1	0
strongyles	1	0		1	0
strongyles	1	0		1	0
strongyles	1	0		1	0
strongyles	1	1		1	100
strongyles	1	0		1	0
strongyles	1	0		1	0
strongyles	1	0		1	0
strongyles	1	1		1	200
strongyles	1	1		1	100
strongyles	1	0		1	0
strongyles	1	0		1	0
strongyles	1	1		1	200
strongyles	1	0		1	0
strongyles	1	0		1	0
strongyles	1	0		1	0
strongyles	1	1		1	100
strongyles	1	0		1	0
strongyles	1	0		1	0
strongyles	1	0		1	0
strongyles	1	0		1	0
strongyles	1	1		1	100
strongyles	1	1		1	100
strongyles	1	0		1	0
strongyles	1	1		1	100
strongyles	1	0		1	0
strongyles	1	0		1	0
strongyles	1	0		1	0
strongyles	1	0		1	0
strongyles	1	0		1	0
strongyles	1	0		1	0
strongyles	1	0		1	0
strongyles	1	1		1	100
strongyles	1	0		1	0
strongyles	1	0		1	0
strongyles	1	0		1	0
strongyles	1	1		1	100
strongyles	1	0		1	0
strongyles	1	0		1	0
strongyles	1	0		1	0
strongyles	1	1		1	100
strongyles	1	0		1	0
strongyles	1	0		1	0
strongyles	1	0		1	0
strongyles	1	1		1	100
strongyles	1	1		1	100
strongyles	1	0		1	0
strongyles	1	0		1	0
strongyles	1	0		1	0
strongyles	1	1		1	100
strongyles	1	0		1	0
strongyles	1	0		1	0
strongyles	1	0		1	0
strongyles	1	0		1	0
strongyles	1	1		1	100
strongyles	1	0		1	0
strongyles	1	0		1	0
strongyles	1	0		1	0
strongyles	1	1		1	100
strongyles	1	0		1	0
strongyles	1	0		1	0
strongyles	1	0		1	0
strongyles	1	0		1	0
strongyles	1	0		1	0
strongyles	1	1		1	100
strongyles	1	1		1	100
strongyles	1	1		1	100
strongyles	1	0		1	0
strongyles	1	1		1	200
strongyles	1	0		1	0
strongyles	1	0		1	0
strongyles	1	0		1	0
strongyles	1	0		1	0
strongyles	1	0		1	0
strongyles	1	0		1	0
strongyles	1	0		1	0
strongyles	1	0		1	0
strongyles	1	0		1	0
strongyles	1	0		1	0
strongyles	1	0		1	0
strongyles	1	1		1	100
strongyles	1	1		1	100
strongyles	1	0		1	0
strongyles	1	0		1	0
strongyles	1	0		1	0
strongyles	1	1		1	100
strongyles	1	0		1	0
strongyles	1	0		1	0
strongyles	1	0		1	0
strongyles	1	0		1	0
strongyles	1	0		1	0
strongyles	1	0		1	0
strongyles	1	1		1	200
strongyles	1	0		1	0
strongyles	1	0		1	0
strongyles	1	1		1	100
strongyles	1	0		1	0
strongyles	1	0		1	0
strongyles	1	0		1	0
strongyles	1	0		1	0
strongyles	1	0		1	0
strongyles	1	0		1	0
strongyles	1	0		1	0
strongyles	1	0		1	0
strongyles	1	0		1	0
strongyles	1	0		1	0
strongyles	1	0		1	0
strongyles	1	0		1	0
strongyles	1	1		1	200
strongyles	1	0		1	0
strongyles	1	1		1	500
strongyles	1	1		1	200
strongyles	1	0		1	0
strongyles	1	0		1	0
strongyles	1	1		1	200
strongyles	1	0		1	0
strongyles	1	1		1	300
strongyles	1	0		1	0
strongyles	1	0		1	0
strongyles	1	0		1	0
strongyles	1	0		1	0
strongyles	1	1		1	200
strongyles	1	1		1	200
strongyles	1	0		1	0
strongyles	1	0		1	0
strongyles	1	0		1	0
strongyles	1	0		1	0
strongyles	1	1		1	200
strongyles	1	0		1	0
strongyles	1	1		1	200
strongyles	1	0		1	0
strongyles	1	0		1	0
strongyles	1	0		1	0
strongyles	1	0		1	0
strongyles	1	0		1	0
strongyles	1	0		1	0
strongyles	1	0		1	0
strongyles	1	0		1	0
strongyles	1	1		1	200
strongyles	1	0		1	0
strongyles	1	1		1	200
strongyles	1	0		1	0
strongyles	1	1		1	200
strongyles	1	0		1	0
strongyles	1	0		1	0
strongyles	1	1		1	800
strongyles	1	0		1	0
strongyles	1	0		1	0
strongyles	1	1		1	200
strongyles	1	0		1	0
strongyles	1	0		1	0
strongyles	1	0		1	0
strongyles	1	0		1	0
strongyles	1	0		1	0
strongyles	1	0		1	0
strongyles	1	1		1	200
strongyles	1	0		1	0
strongyles	1	0		1	0
strongyles	1	1		1	600
strongyles	1	0		1	0
strongyles	1	0		1	0
strongyles	1	0		1	0
strongyles	1	0		1	0
strongyles	1	1		1	700
strongyles	1	0		1	0
strongyles	1	0		1	0
strongyles	1	0		1	0
strongyles	1	0		1	0
strongyles	1	0		1	0
strongyles	1	0		1	0
strongyles	1	0		1	0
strongyles	1	0		1	0
strongyles	1	0		1	0
strongyles	1	0		1	0
strongyles	1	1		1	400
strongyles	1	0		1	0
strongyles	1	1		1	200
strongyles	1	0		1	0
strongyles	1	0		1	0
strongyles	1	0		1	0
strongyles	1	0		1	0
strongyles	1	0		1	0
strongyles	1	0		1	0
strongyles	1	1		1	100
strongyles	1	0		1	0
strongyles	1	0		1	0
strongyles	1	1		1	200
strongyles	1	1		1	200
strongyles	1	0		1	0
strongyles	1	1		1	200
strongyles	1	0		1	0
strongyles	1	1		1	400
strongyles	1	0		1	0
strongyles	1	1		1	200
strongyles	1	0		1	0
strongyles	1	1		1	300
strongyles	1	1		1	200
strongyles	1	1		1	200
strongyles	1	1		1	200
strongyles	1	1		1	200
strongyles	1	1		1	200
strongyles	1	1		1	200
strongyles	1	0		1	0
strongyles	1	0		1	0
strongyles	1	0		1	0
strongyles	1	0		1	0
strongyles	1	0		1	0
strongyles	1	0		1	0
strongyles	1	0		1	0
strongyles	1	0		1	0
strongyles	1	1		1	100
strongyles	1	0		1	0
strongyles	1	1		1	200
strongyles	1	0		1	0
strongyles	1	0		1	0
strongyles	1	1		1	100
strongyles	1	1		1	200
strongyles	1	0		1	0
strongyles	1	1		1	200
strongyles	1	0		1	0
strongyles	1	0		1	0
strongyles	1	1		1	500
strongyles	1	0		1	0
strongyles	1	1		1	100
strongyles	1	0		1	0
strongyles	1	0		1	0
strongyles	1	0		1	0
strongyles	1	0		1	0
strongyles	1	0		1	0
strongyles	1	0		1	0
strongyles	1	0		1	0
strongyles	1	1		1	300
strongyles	1	0		1	0
strongyles	1	0		1	0
strongyles	1	1		1	200
strongyles	1	0		1	0
strongyles	1	0		1	0
strongyles	1	0		1	0
strongyles	1	0		1	0
strongyles	1	0		1	0
strongyles	1	1		1	200
strongyles	1	0		1	0
strongyles	1	1		1	300
strongyles	1	1		1	200
strongyles	1	0		1	0
strongyles	1	1		1	300
strongyles	1	0		1	0
strongyles	1	1		1	100
strongyles	1	1		1	100
strongyles	1	0		1	0
strongyles	1	1		1	300
strongyles	1	1		1	300
strongyles	1	0		1	0
strongyles	1	0		1	0
strongyles	1	0		1	0
strongyles	1	0		1	0
strongyles	1	1		1	200
strongyles	1	0		1	0
strongyles	1	0		1	0
strongyles	1	0		1	0
strongyles	1	0		1	0
strongyles	1	0		1	0
strongyles	1	1		1	100
strongyles	1	1		1	200
strongyles	1	1		1	200
strongyles	1	0		1	0
strongyles	1	0		1	0
strongyles	1	0		1	0
strongyles	1	0		1	0
strongyles	1	0		1	0
strongyles	1	1		1	200
strongyles	1	1		1	300
strongyles	1	0		1	0
strongyles	1	0		1	0
strongyles	1	0		1	0
strongyles	1	1		1	100
strongyles	1	1		1	300
strongyles	1	1		1	100
strongyles	1	0		1	0
strongyles	1	1		1	200
strongyles	1	0		1	0
strongyles	1	0		1	0
strongyles	1	0		1	0
strongyles	1	1		1	100
strongyles	1	0		1	0
strongyles	1	0		1	0
strongyles	1	0		1	0
strongyles	1	0		1	0
strongyles	1	0		1	0
strongyles	1	1		1	200
strongyles	1	0		1	0
strongyles	1	1		1	100
strongyles	1	0		1	0
strongyles	1	0		1	0
strongyles	1	0		1	0
strongyles	1	0		1	0
strongyles	1	0		1	0
strongyles	1	0		1	0
strongyles	1	0		1	0
strongyles	1	0		1	0
strongyles	1	1		1	100
strongyles	1	0		1	0
strongyles	1	1		1	100
strongyles	1	0		1	0
strongyles	1	0		1	0
strongyles	1	0		1	0
strongyles	1	1		1	100
strongyles	1	1		1	100
strongyles	1	1		1	100
strongyles	1	0		1	0
strongyles	1	1		1	100
strongyles	1	1		1	100
strongyles	1	0		1	0
strongyles	1	0		1	0
strongyles	1	0		1	0
strongyles	1	0		1	0
strongyles	1	0		1	0
strongyles	1	0		1	0
strongyles	1	0		1	0
strongyles	1	0		1	0
strongyles	1	1		1	100
strongyles	1	0		1	0
strongyles	1	0		1	0
strongyles	1	0		1	0
strongyles	1	1		1	100
strongyles	1	0		1	0
strongyles	1	0		1	0
strongyles	1	0		1	0
strongyles	1	1		1	100
strongyles	1	0		1	0
strongyles	1	1		1	200
strongyles	1	0		1	0
strongyles	1	0		1	0
strongyles	1	0		1	0
strongyles	1	0		1	0
strongyles	1	0		1	0
strongyles	1	0		1	0
strongyles	1	0		1	0
strongyles	1	0		1	0
strongyles	1	0		1	0
strongyles	1	1		1	100
strongyles	1	0		1	0
strongyles	1	0		1	0
strongyles	1	0		1	0
strongyles	1	1		1	100
strongyles	1	0		1	0
strongyles	1	0		1	0
strongyles	1	0		1	0
strongyles	1	0		1	0
strongyles	1	0		1	0
strongyles	1	0		1	0
strongyles	1	1		1	100
strongyles	1	0		1	0
strongyles	1	0		1	0
strongyles	1	0		1	0
strongyles	1	0		1	0
strongyles	1	1		1	100
strongyles	1	1		1	100
strongyles	1	0		1	0
strongyles	1	0		1	0
strongyles	1	0		1	0
strongyles	1	1		1	100
strongyles	1	0		1	0
strongyles	1	0		1	0
strongyles	1	0		1	0
strongyles	1	0		1	0
strongyles	1	1		1	100
strongyles	1	0		1	0
strongyles	1	0		1	0
strongyles	1	0		1	0
strongyles	1	0		1	0
strongyles	1	0		1	0
strongyles	1	0		1	0
strongyles	1	0		1	0
strongyles	1	0		1	0
strongyles	1	0		1	0
strongyles	1	0		1	0
strongyles	1	1		1	300
strongyles	1	1		1	100
strongyles	1	1		1	100
strongyles	1	0		1	0
strongyles	1	1		1	200
strongyles	1	0		1	0
strongyles	1	0		1	0
strongyles	1	0		1	0
strongyles	1	0		1	0
strongyles	1	1		1	100
strongyles	1	1		1	100
strongyles	1	0		1	0
strongyles	1	1		1	100
strongyles	1	0		1	0
strongyles	1	0		1	0
strongyles	1	1		1	400
strongyles	1	0		1	0
strongyles	1	1		1	300
strongyles	1	1		1	200
strongyles	1	0		1	0
strongyles	1	1		1	100
strongyles	1	1		1	500
strongyles	1	1		1	500
strongyles	1	0		1	0
strongyles	1	1		1	100
strongyles	1	1		1	100
strongyles	1	0		1	0
strongyles	1	0		1	0
strongyles	1	0		1	0
strongyles	1	1		1	200
strongyles	1	1		1	500
strongyles	1	0		1	0
strongyles	1	0		1	0
strongyles	1	1		1	300
strongyles	1	0		1	0
strongyles	1	0		1	0
strongyles	1	1		1	900
strongyles	1	1		1	100
strongyles	1	1		1	100
strongyles	1	0		1	0
strongyles	1	0		1	0
strongyles	1	0		1	0
strongyles	1	0		1	0
strongyles	1	1		1	200
strongyles	1	1		1	100
strongyles	1	1		1	300
strongyles	1	1		1	100
strongyles	1	1		1	300
strongyles	1	0		1	0
strongyles	1	0		1	0
strongyles	1	1		1	200
strongyles	1	1		1	500
strongyles	1	1		1	200
strongyles	1	1		1	200
strongyles	1	1		1	300
strongyles	1	1		1	200
strongyles	1	0		1	0
strongyles	1	1		1	100
strongyles	1	1		1	500
strongyles	1	0		1	0
strongyles	1	0		1	0
strongyles	1	1		1	300
strongyles	1	1		1	100
strongyles	1	0		1	0
strongyles	1	1		1	300
strongyles	1	0		1	0
strongyles	1	0		1	0
strongyles	1	0		1	0
strongyles	1	1		1	200
strongyles	1	1		1	200
strongyles	1	0		1	0
strongyles	1	1		1	200
strongyles	1	1		1	100
strongyles	1	1		1	200
strongyles	1	0		1	0
strongyles	1	1		1	100
strongyles	1	1		1	100
strongyles	1	0		1	0
strongyles	1	0		1	0
strongyles	1	1		1	600
strongyles	1	1		1	300
strongyles	1	0		1	0
strongyles	1	1		1	600
strongyles	1	1		1	600
strongyles	1	1		1	200
strongyles	1	1		1	300
strongyles	1	0		1	0
strongyles	1	0		1	0
strongyles	1	0		1	0
strongyles	1	0		1	0
strongyles	1	0		1	0
strongyles	1	1		1	300
strongyles	1	1		1	300
strongyles	1	0		1	0
strongyles	1	0		1	0
strongyles	1	1		1	600
strongyles	1	1		1	100
strongyles	1	0		1	0
strongyles	1	0		1	0
strongyles	1	0		1	0
strongyles	1	0		1	0
strongyles	1	1		1	300
strongyles	1	0		1	0
strongyles	1	1		1	200
strongyles	1	1		1	500
strongyles	1	1		1	700
strongyles	1	0		1	0
strongyles	1	0		1	0
strongyles	1	1		1	500
strongyles	1	0		1	0
strongyles	1	0		1	0
strongyles	1	1		1	100
strongyles	1	1		1	100
strongyles	1	0		1	0
strongyles	1	1		1	100
strongyles	1	1		1	300
strongyles	1	1		1	100
strongyles	1	1		1	100
strongyles	1	1		1	100
strongyles	1	0		1	0
strongyles	1	0		1	0
strongyles	1	0		1	0
strongyles	1	0		1	0
strongyles	1	1		1	700
strongyles	1	1		1	200
strongyles	1	0		1	0
strongyles	1	1		1	100
strongyles	1	0		1	0
strongyles	1	0		1	0
strongyles	1	0		1	0
strongyles	1	1		1	100
strongyles	1	1		1	100
strongyles	1	0		1	0
strongyles	1	0		1	0
strongyles	1	0		1	0
strongyles	1	0		1	0
strongyles	1	0		1	0
strongyles	1	0		1	0
strongyles	1	1		1	100
strongyles	1	1		1	300
strongyles	1	1		1	200
strongyles	1	1		1	100
strongyles	1	0		1	0
strongyles	1	0		1	0
strongyles	1	1		1	100
strongyles	1	1		1	100
strongyles	1	0		1	0
strongyles	1	1		1	100
strongyles	1	0		1	0
strongyles	1	1		1	100
strongyles	1	0		1	0
strongyles	1	1		1	100
strongyles	1	0		1	0
strongyles	1	1		1	100
strongyles	1	1		1	100
strongyles	1	0		1	0
strongyles	1	1		1	100
strongyles	1	0		1	0
strongyles	1	0		1	0
strongyles	1	1		1	100
strongyles	1	1		1	100
strongyles	1	1		1	100
strongyles	1	1		1	100
strongyles	1	0		1	0
strongyles	1	0		1	0
strongyles	1	1		1	100
strongyles	1	0		1	0
strongyles	1	0		1	0
strongyles	1	0		1	0
strongyles	1	1		1	100
strongyles	1	1		1	100
strongyles	1	1		1	100
strongyles	1	1		1	100
strongyles	1	0		1	0
strongyles	1	1		1	100
strongyles	1	1		1	100
strongyles	1	0		1	0
strongyles	1	0		1	0
strongyles	1	1		1	100
strongyles	1	0		1	0
strongyles	1	0		1	0
strongyles	1	0		1	0
strongyles	1	0		1	0
strongyles	1	1		1	100
strongyles	1	1		1	100
strongyles	1	1		1	100
strongyles	1	0		1	0
strongyles	1	1		1	100
strongyles	1	1		1	500
strongyles	1	1		1	100
strongyles	1	0		1	0
strongyles	1	1		1	600
strongyles	1	1		1	100
strongyles	1	0		1	0
strongyles	1	1		1	300
strongyles	1	0		1	0
strongyles	1	1		1	100
strongyles	1	1		1	400
strongyles	1	0		1	0
strongyles	1	1		1	100
strongyles	1	1		1	100
strongyles	1	0		1	0
strongyles	1	1		1	100
strongyles	1	0		1	0
strongyles	1	0		1	0
Eimeria spp.	2	0		2	0
Eimeria spp.	2	0		2	0
Eimeria spp.	2	0		2	0
Eimeria spp.	2	0		2	0
Eimeria spp.	2	0		2	0
Eimeria spp.	2	1		2	200
Eimeria spp.	2	0		2	0
Eimeria spp.	2	0		2	0
Eimeria spp.	2	0		2	0
Eimeria spp.	2	0		2	0
Eimeria spp.	2	0		2	0
Eimeria spp.	2	0		2	0
Eimeria spp.	2	0		2	0
Eimeria spp.	2	0		2	0
Eimeria spp.	2	0		2	0
Eimeria spp.	2	0		2	0
Eimeria spp.	2	0		2	0
Eimeria spp.	2	0		2	0
Eimeria spp.	2	0		2	0
Eimeria spp.	2	1		2	200
Eimeria spp.	2	0		2	0
Eimeria spp.	2	0		2	0
Eimeria spp.	2	0		2	0
Eimeria spp.	2	0		2	0
Eimeria spp.	2	1		2	200
Eimeria spp.	2	0		2	0
Eimeria spp.	2	0		2	0
Eimeria spp.	2	0		2	0
Eimeria spp.	2	0		2	0
Eimeria spp.	2	0		2	0
Eimeria spp.	2	0		2	0
Eimeria spp.	2	0		2	0
Eimeria spp.	2	0		2	0
Eimeria spp.	2	0		2	0
Eimeria spp.	2	0		2	0
Eimeria spp.	2	0		2	0
Eimeria spp.	2	0		2	0
Eimeria spp.	2	0		2	0
Eimeria spp.	2	0		2	0
Eimeria spp.	2	0		2	0
Eimeria spp.	2	0		2	0
Eimeria spp.	2	0		2	0
Eimeria spp.	2	0		2	0
Eimeria spp.	2	0		2	0
Eimeria spp.	2	0		2	0
Eimeria spp.	2	0		2	0
Eimeria spp.	2	0		2	0
Eimeria spp.	2	0		2	0
Eimeria spp.	2	0		2	0
Eimeria spp.	2	0		2	0
Eimeria spp.	2	0		2	0
Eimeria spp.	2	0		2	0
Eimeria spp.	2	0		2	0
Eimeria spp.	2	0		2	0
Eimeria spp.	2	0		2	0
Eimeria spp.	2	0		2	0
Eimeria spp.	2	0		2	0
Eimeria spp.	2	0		2	0
Eimeria spp.	2	0		2	0
Eimeria spp.	2	0		2	0
Eimeria spp.	2	0		2	0
Eimeria spp.	2	0		2	0
Eimeria spp.	2	0		2	0
Eimeria spp.	2	0		2	0
Eimeria spp.	2	1		2	200
Eimeria spp.	2	0		2	0
Eimeria spp.	2	0		2	0
Eimeria spp.	2	0		2	0
Eimeria spp.	2	0		2	0
Eimeria spp.	2	0		2	0
Eimeria spp.	2	0		2	0
Eimeria spp.	2	0		2	0
Eimeria spp.	2	0		2	0
Eimeria spp.	2	0		2	0
Eimeria spp.	2	1		2	400
Eimeria spp.	2	0		2	0
Eimeria spp.	2	0		2	0
Eimeria spp.	2	0		2	0
Eimeria spp.	2	0		2	0
Eimeria spp.	2	0		2	0
Eimeria spp.	2	0		2	0
Eimeria spp.	2	0		2	0
Eimeria spp.	2	0		2	0
Eimeria spp.	2	0		2	0
Eimeria spp.	2	0		2	0
Eimeria spp.	2	0		2	0
Eimeria spp.	2	0		2	0
Eimeria spp.	2	0		2	0
Eimeria spp.	2	0		2	0
Eimeria spp.	2	0		2	0
Eimeria spp.	2	1		2	300
Eimeria spp.	2	0		2	0
Eimeria spp.	2	0		2	0
Eimeria spp.	2	0		2	0
Eimeria spp.	2	0		2	0
Eimeria spp.	2	0		2	0
Eimeria spp.	2	0		2	0
Eimeria spp.	2	0		2	0
Eimeria spp.	2	0		2	0
Eimeria spp.	2	0		2	0
Eimeria spp.	2	0		2	0
Eimeria spp.	2	1		2	300
Eimeria spp.	2	0		2	0
Eimeria spp.	2	0		2	0
Eimeria spp.	2	0		2	0
Eimeria spp.	2	0		2	0
Eimeria spp.	2	0		2	0
Eimeria spp.	2	0		2	0
Eimeria spp.	2	0		2	0
Eimeria spp.	2	0		2	0
Eimeria spp.	2	0		2	0
Eimeria spp.	2	0		2	0
Eimeria spp.	2	0		2	0
Eimeria spp.	2	1		2	300
Eimeria spp.	2	0		2	0
Eimeria spp.	2	0		2	0
Eimeria spp.	2	0		2	0
Eimeria spp.	2	1		2	300
Eimeria spp.	2	0		2	0
Eimeria spp.	2	0		2	0
Eimeria spp.	2	0		2	0
Eimeria spp.	2	0		2	0
Eimeria spp.	2	0		2	0
Eimeria spp.	2	0		2	0
Eimeria spp.	2	0		2	0
Eimeria spp.	2	0		2	0
Eimeria spp.	2	0		2	0
Eimeria spp.	2	0		2	0
Eimeria spp.	2	1		2	300
Eimeria spp.	2	0		2	0
Eimeria spp.	2	0		2	0
Eimeria spp.	2	1		2	300
Eimeria spp.	2	0		2	0
Eimeria spp.	2	0		2	0
Eimeria spp.	2	0		2	0
Eimeria spp.	2	0		2	0
Eimeria spp.	2	0		2	0
Eimeria spp.	2	0		2	0
Eimeria spp.	2	0		2	0
Eimeria spp.	2	0		2	0
Eimeria spp.	2	0		2	0
Eimeria spp.	2	0		2	0
Eimeria spp.	2	0		2	0
Eimeria spp.	2	1		2	300
Eimeria spp.	2	0		2	0
Eimeria spp.	2	0		2	0
Eimeria spp.	2	0		2	0
Eimeria spp.	2	0		2	0
Eimeria spp.	2	1		2	100
Eimeria spp.	2	0		2	0
Eimeria spp.	2	0		2	0
Eimeria spp.	2	0		2	0
Eimeria spp.	2	0		2	0
Eimeria spp.	2	0		2	0
Eimeria spp.	2	0		2	0
Eimeria spp.	2	0		2	0
Eimeria spp.	2	0		2	0
Eimeria spp.	2	0		2	0
Eimeria spp.	2	0		2	0
Eimeria spp.	2	0		2	0
Eimeria spp.	2	0		2	0
Eimeria spp.	2	0		2	0
Eimeria spp.	2	0		2	0
Eimeria spp.	2	0		2	0
Eimeria spp.	2	1		2	200
Eimeria spp.	2	0		2	0
Eimeria spp.	2	0		2	0
Eimeria spp.	2	0		2	0
Eimeria spp.	2	0		2	0
Eimeria spp.	2	0		2	0
Eimeria spp.	2	0		2	0
Eimeria spp.	2	0		2	0
Eimeria spp.	2	1		2	200
Eimeria spp.	2	0		2	0
Eimeria spp.	2	0		2	0
Eimeria spp.	2	0		2	0
Eimeria spp.	2	0		2	0
Eimeria spp.	2	0		2	0
Eimeria spp.	2	0		2	0
Eimeria spp.	2	0		2	0
Eimeria spp.	2	1		2	200
Eimeria spp.	2	1		2	200
Eimeria spp.	2	0		2	0
Eimeria spp.	2	0		2	0
Eimeria spp.	2	0		2	0
Eimeria spp.	2	0		2	0
Eimeria spp.	2	0		2	0
Eimeria spp.	2	0		2	0
Eimeria spp.	2	0		2	0
Eimeria spp.	2	0		2	0
Eimeria spp.	2	0		2	0
Eimeria spp.	2	0		2	0
Eimeria spp.	2	1		2	200
Eimeria spp.	2	0		2	0
Eimeria spp.	2	0		2	0
Eimeria spp.	2	0		2	0
Eimeria spp.	2	0		2	0
Eimeria spp.	2	0		2	0
Eimeria spp.	2	0		2	0
Eimeria spp.	2	1		2	200
Eimeria spp.	2	0		2	0
Eimeria spp.	2	0		2	0
Eimeria spp.	2	0		2	0
Eimeria spp.	2	1		2	1100
Eimeria spp.	2	0		2	0
Eimeria spp.	2	0		2	0
Eimeria spp.	2	1		2	300
Eimeria spp.	2	0		2	0
Eimeria spp.	2	0		2	0
Eimeria spp.	2	1		2	500
Eimeria spp.	2	0		2	0
Eimeria spp.	2	0		2	0
Eimeria spp.	2	0		2	0
Eimeria spp.	2	0		2	0
Eimeria spp.	2	0		2	0
Eimeria spp.	2	0		2	0
Eimeria spp.	2	0		2	0
Eimeria spp.	2	0		2	0
Eimeria spp.	2	0		2	0
Eimeria spp.	2	0		2	0
Eimeria spp.	2	0		2	0
Eimeria spp.	2	0		2	0
Eimeria spp.	2	0		2	0
Eimeria spp.	2	0		2	0
Eimeria spp.	2	0		2	0
Eimeria spp.	2	0		2	0
Eimeria spp.	2	0		2	0
Eimeria spp.	2	1		2	300
Eimeria spp.	2	0		2	0
Eimeria spp.	2	0		2	0
Eimeria spp.	2	0		2	0
Eimeria spp.	2	1		2	100
Eimeria spp.	2	0		2	0
Eimeria spp.	2	0		2	0
Eimeria spp.	2	0		2	0
Eimeria spp.	2	0		2	0
Eimeria spp.	2	0		2	0
Eimeria spp.	2	1		2	200
Eimeria spp.	2	0		2	0
Eimeria spp.	2	0		2	0
Eimeria spp.	2	0		2	0
Eimeria spp.	2	0		2	0
Eimeria spp.	2	0		2	0
Eimeria spp.	2	0		2	0
Eimeria spp.	2	1		2	100
Eimeria spp.	2	1		2	300
Eimeria spp.	2	0		2	0
Eimeria spp.	2	0		2	0
Eimeria spp.	2	0		2	0
Eimeria spp.	2	0		2	0
Eimeria spp.	2	0		2	0
Eimeria spp.	2	0		2	0
Eimeria spp.	2	0		2	0
Eimeria spp.	2	0		2	0
Eimeria spp.	2	0		2	0
Eimeria spp.	2	0		2	0
Eimeria spp.	2	1		2	500
Eimeria spp.	2	0		2	0
Eimeria spp.	2	0		2	0
Eimeria spp.	2	0		2	0
Eimeria spp.	2	0		2	0
Eimeria spp.	2	0		2	0
Eimeria spp.	2	0		2	0
Eimeria spp.	2	0		2	0
Eimeria spp.	2	0		2	0
Eimeria spp.	2	0		2	0
Eimeria spp.	2	0		2	0
Eimeria spp.	2	0		2	0
Eimeria spp.	2	0		2	0
Eimeria spp.	2	0		2	0
Eimeria spp.	2	0		2	0
Eimeria spp.	2	0		2	0
Eimeria spp.	2	0		2	0
Eimeria spp.	2	0		2	0
Eimeria spp.	2	0		2	0
Eimeria spp.	2	0		2	0
Eimeria spp.	2	0		2	0
Eimeria spp.	2	1		2	400
Eimeria spp.	2	0		2	0
Eimeria spp.	2	0		2	0
Eimeria spp.	2	0		2	0
Eimeria spp.	2	0		2	0
Eimeria spp.	2	0		2	0
Eimeria spp.	2	0		2	0
Eimeria spp.	2	0		2	0
Eimeria spp.	2	1		2	100
Eimeria spp.	2	0		2	0
Eimeria spp.	2	0		2	0
Eimeria spp.	2	0		2	0
Eimeria spp.	2	0		2	0
Eimeria spp.	2	0		2	0
Eimeria spp.	2	1		2	500
Eimeria spp.	2	0		2	0
Eimeria spp.	2	1		2	600
Eimeria spp.	2	0		2	0
Eimeria spp.	2	0		2	0
Eimeria spp.	2	1		2	200
Eimeria spp.	2	0		2	0
Eimeria spp.	2	0		2	0
Eimeria spp.	2	0		2	0
Eimeria spp.	2	0		2	0
Eimeria spp.	2	0		2	0
Eimeria spp.	2	0		2	0
Eimeria spp.	2	0		2	0
Eimeria spp.	2	0		2	0
Eimeria spp.	2	0		2	0
Eimeria spp.	2	1		2	100
Eimeria spp.	2	1		2	300
Eimeria spp.	2	0		2	0
Eimeria spp.	2	0		2	0
Eimeria spp.	2	0		2	0
Eimeria spp.	2	0		2	0
Eimeria spp.	2	0		2	0
Eimeria spp.	2	0		2	0
Eimeria spp.	2	0		2	0
Eimeria spp.	2	0		2	0
Eimeria spp.	2	0		2	0
Eimeria spp.	2	0		2	0
Eimeria spp.	2	0		2	0
Eimeria spp.	2	0		2	0
Eimeria spp.	2	0		2	0
Eimeria spp.	2	0		2	0
Eimeria spp.	2	0		2	0
Eimeria spp.	2	0		2	0
Eimeria spp.	2	0		2	0
Eimeria spp.	2	0		2	0
Eimeria spp.	2	0		2	0
Eimeria spp.	2	0		2	0
Eimeria spp.	2	0		2	0
Eimeria spp.	2	0		2	0
Eimeria spp.	2	0		2	0
Eimeria spp.	2	0		2	0
Eimeria spp.	2	0		2	0
Eimeria spp.	2	0		2	0
Eimeria spp.	2	0		2	0
Eimeria spp.	2	0		2	0
Eimeria spp.	2	0		2	0
Eimeria spp.	2	0		2	0
Eimeria spp.	2	0		2	0
Eimeria spp.	2	1		2	100
Eimeria spp.	2	0		2	0
Eimeria spp.	2	0		2	0
Eimeria spp.	2	0		2	0
Eimeria spp.	2	0		2	0
Eimeria spp.	2	0		2	0
Eimeria spp.	2	0		2	0
Eimeria spp.	2	0		2	0
Eimeria spp.	2	1		2	100
Eimeria spp.	2	0		2	0
Eimeria spp.	2	0		2	0
Eimeria spp.	2	0		2	0
Eimeria spp.	2	1		2	100
Eimeria spp.	2	0		2	0
Eimeria spp.	2	0		2	0
Eimeria spp.	2	0		2	0
Eimeria spp.	2	0		2	0
Eimeria spp.	2	0		2	0
Eimeria spp.	2	0		2	0
Eimeria spp.	2	0		2	0
Eimeria spp.	2	1		2	300
Eimeria spp.	2	0		2	0
Eimeria spp.	2	0		2	0
Eimeria spp.	2	0		2	0
Eimeria spp.	2	0		2	0
Eimeria spp.	2	1		2	200
Eimeria spp.	2	0		2	0
Eimeria spp.	2	0		2	0
Eimeria spp.	2	0		2	0
Eimeria spp.	2	1		2	500
Eimeria spp.	2	0		2	0
Eimeria spp.	2	0		2	0
Eimeria spp.	2	1		2	100
Eimeria spp.	2	0		2	0
Eimeria spp.	2	0		2	0
Eimeria spp.	2	0		2	0
Eimeria spp.	2	0		2	0
Eimeria spp.	2	0		2	0
Eimeria spp.	2	0		2	0
Eimeria spp.	2	0		2	0
Eimeria spp.	2	1		2	100
Eimeria spp.	2	0		2	0
Eimeria spp.	2	0		2	0
Eimeria spp.	2	1		2	300
Eimeria spp.	2	0		2	0
Eimeria spp.	2	0		2	0
Eimeria spp.	2	0		2	0
Eimeria spp.	2	0		2	0
Eimeria spp.	2	0		2	0
Eimeria spp.	2	0		2	0
Eimeria spp.	2	0		2	0
Eimeria spp.	2	0		2	0
Eimeria spp.	2	0		2	0
Eimeria spp.	2	1		2	100
Eimeria spp.	2	0		2	0
Eimeria spp.	2	0		2	0
Eimeria spp.	2	0		2	0
Eimeria spp.	2	0		2	0
Eimeria spp.	2	0		2	0
Eimeria spp.	2	0		2	0
Eimeria spp.	2	0		2	0
Eimeria spp.	2	0		2	0
Eimeria spp.	2	1		2	300
Eimeria spp.	2	0		2	0
Eimeria spp.	2	0		2	0
Eimeria spp.	2	0		2	0
Eimeria spp.	2	0		2	0
Eimeria spp.	2	1		2	200
Eimeria spp.	2	0		2	0
Eimeria spp.	2	0		2	0
Eimeria spp.	2	0		2	0
Eimeria spp.	2	0		2	0
Eimeria spp.	2	0		2	0
Eimeria spp.	2	0		2	0
Eimeria spp.	2	0		2	0
Eimeria spp.	2	0		2	0
Eimeria spp.	2	0		2	0
Eimeria spp.	2	0		2	0
Eimeria spp.	2	0		2	0
Eimeria spp.	2	0		2	0
Eimeria spp.	2	0		2	0
Eimeria spp.	2	0		2	0
Eimeria spp.	2	0		2	0
Eimeria spp.	2	0		2	0
Eimeria spp.	2	0		2	0
Eimeria spp.	2	0		2	0
Eimeria spp.	2	0		2	0
Eimeria spp.	2	0		2	0
Eimeria spp.	2	0		2	0
Eimeria spp.	2	0		2	0
Eimeria spp.	2	0		2	0
Eimeria spp.	2	0		2	0
Eimeria spp.	2	0		2	0
Eimeria spp.	2	0		2	0
Eimeria spp.	2	0		2	0
Eimeria spp.	2	0		2	0
Eimeria spp.	2	0		2	0
Eimeria spp.	2	0		2	0
Eimeria spp.	2	0		2	0
Eimeria spp.	2	0		2	0
Eimeria spp.	2	0		2	0
Eimeria spp.	2	0		2	0
Eimeria spp.	2	0		2	0
Eimeria spp.	2	1		2	200
Eimeria spp.	2	0		2	0
Eimeria spp.	2	0		2	0
Eimeria spp.	2	0		2	0
Eimeria spp.	2	0		2	0
Eimeria spp.	2	0		2	0
Eimeria spp.	2	0		2	0
Eimeria spp.	2	0		2	0
Eimeria spp.	2	0		2	0
Eimeria spp.	2	0		2	0
Eimeria spp.	2	0		2	0
Eimeria spp.	2	0		2	0
Eimeria spp.	2	0		2	0
Eimeria spp.	2	1		2	200
Eimeria spp.	2	0		2	0
Eimeria spp.	2	0		2	0
Eimeria spp.	2	0		2	0
Eimeria spp.	2	1		2	200
Eimeria spp.	2	0		2	0
Eimeria spp.	2	0		2	0
Eimeria spp.	2	1		2	600
Eimeria spp.	2	0		2	0
Eimeria spp.	2	0		2	0
Eimeria spp.	2	0		2	0
Eimeria spp.	2	0		2	0
Eimeria spp.	2	0		2	0
Eimeria spp.	2	0		2	0
Eimeria spp.	2	0		2	0
Eimeria spp.	2	0		2	0
Eimeria spp.	2	0		2	0
Eimeria spp.	2	0		2	0
Eimeria spp.	2	0		2	0
Eimeria spp.	2	0		2	0
Eimeria spp.	2	1		2	200
Eimeria spp.	2	0		2	0
Eimeria spp.	2	0		2	0
Eimeria spp.	2	0		2	0
Eimeria spp.	2	0		2	0
Eimeria spp.	2	0		2	0
Eimeria spp.	2	0		2	0
Eimeria spp.	2	0		2	0
Eimeria spp.	2	0		2	0
Eimeria spp.	2	0		2	0
Eimeria spp.	2	0		2	0
Eimeria spp.	2	0		2	0
Eimeria spp.	2	0		2	0
Eimeria spp.	2	0		2	0
Eimeria spp.	2	1		2	200
Eimeria spp.	2	0		2	0
Eimeria spp.	2	1		2	200
Eimeria spp.	2	0		2	0
Eimeria spp.	2	1		2	200
Eimeria spp.	2	0		2	0
Eimeria spp.	2	0		2	0
Eimeria spp.	2	0		2	0
Eimeria spp.	2	0		2	0
Eimeria spp.	2	0		2	0
Eimeria spp.	2	0		2	0
Eimeria spp.	2	0		2	0
Eimeria spp.	2	0		2	0
Eimeria spp.	2	0		2	0
Eimeria spp.	2	1		2	500
Eimeria spp.	2	0		2	0
Eimeria spp.	2	0		2	0
Eimeria spp.	2	0		2	0
Eimeria spp.	2	0		2	0
Eimeria spp.	2	0		2	0
Eimeria spp.	2	0		2	0
Eimeria spp.	2	1		2	200
Eimeria spp.	2	0		2	0
Eimeria spp.	2	0		2	0
Eimeria spp.	2	0		2	0
Eimeria spp.	2	0		2	0
Eimeria spp.	2	0		2	0
Eimeria spp.	2	0		2	0
Eimeria spp.	2	0		2	0
Eimeria spp.	2	1		2	200
Eimeria spp.	2	0		2	0
Eimeria spp.	2	0		2	0
Eimeria spp.	2	0		2	0
Eimeria spp.	2	0		2	0
Eimeria spp.	2	0		2	0
Eimeria spp.	2	0		2	0
Eimeria spp.	2	0		2	0
Eimeria spp.	2	1		2	200
Eimeria spp.	2	0		2	0
Eimeria spp.	2	0		2	0
Eimeria spp.	2	0		2	0
Eimeria spp.	2	0		2	0
Eimeria spp.	2	0		2	0
Eimeria spp.	2	0		2	0
Eimeria spp.	2	0		2	0
Eimeria spp.	2	0		2	0
Eimeria spp.	2	0		2	0
Eimeria spp.	2	0		2	0
Eimeria spp.	2	0		2	0
Eimeria spp.	2	0		2	0
Eimeria spp.	2	0		2	0
Eimeria spp.	2	0		2	0
Eimeria spp.	2	0		2	0
Eimeria spp.	2	0		2	0
Eimeria spp.	2	0		2	0
Eimeria spp.	2	0		2	0
Eimeria spp.	2	0		2	0
Eimeria spp.	2	0		2	0
Eimeria spp.	2	0		2	0
Eimeria spp.	2	0		2	0
Eimeria spp.	2	0		2	0
Eimeria spp.	2	0		2	0
Eimeria spp.	2	0		2	0
Eimeria spp.	2	0		2	0
Eimeria spp.	2	0		2	0
Eimeria spp.	2	0		2	0
Eimeria spp.	2	0		2	0
Eimeria spp.	2	0		2	0
Eimeria spp.	2	0		2	0
Eimeria spp.	2	1		2	400
Eimeria spp.	2	0		2	0
Eimeria spp.	2	0		2	0
Eimeria spp.	2	0		2	0
Eimeria spp.	2	0		2	0
Eimeria spp.	2	0		2	0
Eimeria spp.	2	0		2	0
Eimeria spp.	2	0		2	0
Eimeria spp.	2	0		2	0
Eimeria spp.	2	1		2	200
Eimeria spp.	2	0		2	0
Eimeria spp.	2	1		2	100
Eimeria spp.	2	0		2	0
Eimeria spp.	2	0		2	0
Eimeria spp.	2	1		2	100
Eimeria spp.	2	0		2	0
Eimeria spp.	2	0		2	0
Eimeria spp.	2	0		2	0
Eimeria spp.	2	0		2	0
Eimeria spp.	2	0		2	0
Eimeria spp.	2	0		2	0
Eimeria spp.	2	0		2	0
Eimeria spp.	2	0		2	0
Eimeria spp.	2	0		2	0
Eimeria spp.	2	0		2	0
Eimeria spp.	2	0		2	0
Eimeria spp.	2	0		2	0
Eimeria spp.	2	1		2	400
Eimeria spp.	2	0		2	0
Eimeria spp.	2	0		2	0
Eimeria spp.	2	0		2	0
Eimeria spp.	2	0		2	0
Eimeria spp.	2	1		2	200
Eimeria spp.	2	0		2	0
Eimeria spp.	2	0		2	0
Eimeria spp.	2	0		2	0
Eimeria spp.	2	0		2	0
Eimeria spp.	2	0		2	0
Eimeria spp.	2	0		2	0
Eimeria spp.	2	0		2	0
Eimeria spp.	2	0		2	0
Eimeria spp.	2	0		2	0
Eimeria spp.	2	0		2	0
Eimeria spp.	2	0		2	0
Eimeria spp.	2	0		2	0
Eimeria spp.	2	0		2	0
Eimeria spp.	2	0		2	0
Eimeria spp.	2	0		2	0
Eimeria spp.	2	0		2	0
Eimeria spp.	2	0		2	0
Eimeria spp.	2	0		2	0
Eimeria spp.	2	0		2	0
Eimeria spp.	2	0		2	0
Eimeria spp.	2	0		2	0
Eimeria spp.	2	0		2	0
Eimeria spp.	2	0		2	0
Eimeria spp.	2	0		2	0
Eimeria spp.	2	0		2	0
Eimeria spp.	2	0		2	0
Eimeria spp.	2	0		2	0
Eimeria spp.	2	0		2	0
Eimeria spp.	2	0		2	0
Eimeria spp.	2	0		2	0
Eimeria spp.	2	0		2	0
Eimeria spp.	2	0		2	0
Eimeria spp.	2	0		2	0
Eimeria spp.	2	0		2	0
Eimeria spp.	2	0		2	0
Eimeria spp.	2	0		2	0
Eimeria spp.	2	0		2	0
Eimeria spp.	2	0		2	0
Eimeria spp.	2	0		2	0
Eimeria spp.	2	0		2	0
Eimeria spp.	2	0		2	0
Eimeria spp.	2	0		2	0
Eimeria spp.	2	0		2	0
Eimeria spp.	2	0		2	0
Eimeria spp.	2	0		2	0
Eimeria spp.	2	0		2	0
Eimeria spp.	2	0		2	0
Eimeria spp.	2	0		2	0
Eimeria spp.	2	0		2	0
Eimeria spp.	2	0		2	0
Eimeria spp.	2	0		2	0
Eimeria spp.	2	0		2	0
Eimeria spp.	2	0		2	0
Eimeria spp.	2	0		2	0
Eimeria spp.	2	1		2	300
Eimeria spp.	2	0		2	0
Eimeria spp.	2	0		2	0
Eimeria spp.	2	0		2	0
Eimeria spp.	2	1		2	200
Eimeria spp.	2	0		2	0
Eimeria spp.	2	0		2	0
Eimeria spp.	2	0		2	0
Eimeria spp.	2	1		2	200
[truncated: 3,381 more rows]

## Sheet: seasonal prevalence
sample ID	season	microhabitats	strongyles	Eimeria spp.	Moniezia spp.	Trichuris spp.		diversity
1	1	1	1	0	0	0		1
2	1	1	1	0	0	0		1
3	1	2	1	0	0	0		1
4	1	2	0	0	0	0		0
5	1	1	1	0	0	0		1
6	1	4	1	1	0	0		2
7	1	2	0	0	0	0		0
8	1	1	0	0	0	0		0
9	1	2	0	0	0	0		0
10	1	1	0	0	0	0		0
11	1	3	1	0	0	0		1
12	1	2	0	0	0	0		0
13	1	4	1	0	0	0		1
14	1	4	1	0	0	0		1
15	1	3	0	0	0	0		0
16	1	4	0	0	0	0		0
17	1	1	0	0	0	0		0
18	1	3	0	0	0	0		0
19	1	4	0	0	0	0		0
20	1	1	1	1	0	0		2
21	1	4	1	0	0	0		1
22	1	3	1	0	0	0		1
23	1	3	0	0	0	0		0
24	1	1	0	0	0	1		1
25	1	3	1	1	0	0		2
26	1	2	0	0	0	0		0
27	1	3	0	0	0	0		0
28	1	3	0	0	0	0		0
29	1	1	0	0	0	0		0
30	1	3	0	0	0	0		0
31	1	2	0	0	0	0		0
32	1	2	0	0	0	0		0
33	1	1	0	0	0	0		0
34	1	2	0	0	0	0		0
35	1	1	1	0	0	0		1
36	1	1	0	0	0	0		0
37	1	2	0	0	0	0		0
38	1	1	0	0	0	0		0
39	1	3	0	0	0	0		0
40	1	1	0	0	0	0		0
41	1	3	1	0	0	0		1
42	1	1	1	0	0	0		1
43	1	1	0	0	0	0		0
44	1	2	0	0	0	0		0
45	1	2	0	0	0	0		0
46	1	1	0	0	0	0		0
47	1	3	0	0	0	0		0
48	1	4	0	0	0	0		0
49	1	4	1	0	0	1		2
50	1	4	0	0	0	0		0
51	1	2	0	0	0	0		0
52	1	4	1	0	0	0		1
53	1	2	1	0	1	0		2
54	1	2	1	0	0	0		1
55	1	3	0	0	0	0		0
56	1	1	0	0	0	0		0
57	1	3	1	0	0	0		1
58	1	1	0	0	0	0		0
59	1	3	0	0	0	0		0
60	1	4	1	0	1	0		2
61	1	3	1	0	0	0		1
62	1	1	0	0	0	0		0
63	1	1	1	0	0	0		1
64	1	2	0	0	0	0		0
65	1	4	0	1	0	0		1
66	1	4	0	0	0	0		0
67	1	3	0	0	0	0		0
68	1	3	0	0	0	0		0
69	1	3	0	0	0	0		0
70	1	4	0	0	0	0		0
71	1	3	0	0	0	0		0
72	1	1	1	0	0	0		1
73	1	1	0	0	0	0		0
74	1	1	0	0	0	0		0
75	1	3	1	1	0	0		2
76	1	4	0	0	0	0		0
77	1	2	0	0	0	0		0
78	1	2	0	0	0	0		0
79	1	1	0	0	0	0		0
80	1	2	0	0	0	0		0
81	1	4	0	0	0	0		0
82	1	3	0	0	0	0		0
83	1	3	0	0	0	0		0
84	1	4	0	0	0	0		0
85	1	4	1	0	0	0		1
86	1	3	0	0	0	0		0
87	1	1	1	0	0	0		1
88	1	1	1	0	0	0		1
89	1	1	0	0	0	0		0
90	1	3	0	0	0	0		0
91	1	2	1	1	0	0		2
92	1	4	0	0	0	0		0
93	1	3	0	0	0	0		0
94	1	1	0	0	0	0		0
95	1	1	0	0	0	0		0
96	1	4	0	0	0	0		0
97	1	3	0	0	0	0		0
98	1	1	1	0	0	0		1
99	1	3	0	0	0	0		0
100	1	4	0	0	0	0		0
101	1	2	1	0	0	0		1
102	1	3	1	1	0	0		2
103	1	3	0	0	0	0		0
104	1	2	1	0	0	0		1
105	1	3	0	0	0	0		0
106	1	4	0	0	0	0		0
107	1	4	0	0	0	0		0
108	1	3	1	0	0	0		1
109	1	1	0	0	0	0		0
110	1	4	0	0	0	0		0
111	1	4	0	0	0	0		0
112	1	4	1	0	0	0		1
113	1	4	0	0	0	0		0
114	1	1	0	1	0	0		1
115	1	1	1	0	1	1		3
116	1	1	0	0	1	0		1
117	1	3	0	0	0	0		0
118	1	4	0	1	0	0		1
119	1	4	0	0	0	0		0
120	1	3	1	0	0	0		1
121	1	4	0	0	0	0		0
122	1	2	0	0	0	0		0
123	1	4	1	0	0	0		1
124	1	4	0	0	0	0		0
125	1	2	1	0	0	0		1
126	1	1	1	0	0	0		1
127	1	4	1	0	1	0		2
128	1	3	1	0	0	0		1
129	1	1	0	1	1	0		2
130	1	2	0	0	0	0		0
131	1	4	0	0	0	0		0
132	1	4	1	1	0	0		2
133	1	4	0	0	0	0		0
134	1	4	1	0	0	0		1
135	1	4	0	0	0	0		0
136	1	4	0	0	0	0		0
137	1	2	1	0	0	0		1
138	1	2	0	0	0	0		0
139	1	4	0	0	1	0		1
140	1	3	0	0	0	0		0
141	1	1	1	0	0	0		1
142	1	2	0	0	0	0		0
143	1	4	0	0	0	0		0
144	1	2	1	1	0	0		2
145	1	3	0	0	0	0		0
146	1	3	1	0	0	0		1
147	1	4	0	0	0	0		0
148	1	2	1	0	0	0		1
149	1	4	0	1	0	0		1
150	1	3	1	0	0	0		1
151	1	3	0	0	0	0		0
152	1	1	1	0	0	1		2
153	1	1	1	0	0	0		1
154	1	3	0	0	0	0		0
155	1	3	0	0	0	0		0
156	1	2	0	0	0	0		0
157	1	4	1	0	0	0		1
158	1	3	0	0	0	0		0
159	1	2	0	0	0	0		0
160	1	3	1	0	0	0		1
161	1	2	0	0	0	0		0
162	1	2	0	0	0	0		0
163	1	2	1	0	0	0		1
164	1	3	0	0	0	0		0
165	1	1	0	1	0	0		1
166	1	3	0	0	0	0		0
167	1	4	0	0	0	0		0
168	1	2	0	0	0	0		0
169	1	4	1	0	0	0		1
170	1	4	0	0	0	0		0
171	1	1	1	0	0	0		1
172	1	2	1	0	0	0		1
173	1	4	0	1	0	0		1
174	1	3	0	0	0	0		0
175	1	1	1	0	0	0		1
176	1	3	0	0	0	0		0
177	1	1	0	0	0	0		0
178	1	1	0	0	0	0		0
179	1	1	1	0	0	0		1
180	1	4	0	0	0	0		0
181	1	4	0	1	0	0		1
182	1	4	1	1	0	0		2
183	1	4	0	0	0	0		0
184	1	1	0	0	0	0		0
185	1	3	1	0	0	0		1
186	1	4	1	0	0	0		1
187	1	2	0	0	0	0		0
188	1	2	0	0	0	0		0
189	1	1	1	0	0	0		1
190	1	2	0	0	1	0		1
191	1	4	0	0	0	0		0
192	1	2	1	0	0	0		1
193	1	4	1	1	0	0		2
194	1	3	1	0	0	0		1
195	1	1	0	0	0	0		0
196	1	1	1	0	0	0		1
197	1	3	0	0	0	0		0
198	1	2	0	0	0	0		0
199	1	4	0	0	0	0		0
200	1	4	0	1	0	0		1
201	2	3	0	0	0	0		0
202	2	2	0	0	0	0		0
203	2	4	0	0	0	0		0
204	2	3	1	1	0	0		2
205	2	4	0	0	0	0		0
206	2	1	0	0	0	1		1
207	2	1	1	1	1	0		3
208	2	1	0	0	0	0		0
209	2	4	1	0	0	0		1
210	2	2	1	1	0	0		2
211	2	3	0	0	0	0		0
212	2	1	1	0	0	0		1
213	2	1	0	0	0	0		0
214	2	2	0	0	0	0		0
215	2	1	0	0	0	0		0
216	2	3	0	0	0	0		0
217	2	3	0	0	0	0		0
218	2	2	0	0	0	0		0
219	2	4	0	0	0	0		0
220	2	1	0	0	0	0		0
221	2	3	1	0	0	0		1
222	2	1	0	0	0	0		0
223	2	1	0	0	0	0		0
224	2	1	0	0	0	0		0
225	2	3	1	0	0	1		2
226	2	1	1	0	0	0		1
227	2	1	1	0	0	0		1
228	2	1	1	1	1	0		3
229	2	4	1	0	0	0		1
230	2	4	0	0	0	0		0
231	2	4	0	0	0	0		0
232	2	2	1	1	0	0		2
233	2	1	0	0	1	0		1
234	2	2	0	0	0	0		0
235	2	2	0	0	0	0		0
236	2	3	0	0	0	0		0
237	2	3	0	0	0	1		1
238	2	1	1	1	0	0		2
239	2	2	0	0	0	0		0
240	2	2	0	0	0	0		0
241	2	1	1	0	0	0		1
242	2	4	1	0	1	0		2
243	2	4	1	0	0	0		1
244	2	2	0	0	0	0		0
245	2	3	0	1	0	1		2
246	2	2	0	1	0	0		1
247	2	3	0	0	0	0		0
248	2	1	0	0	0	0		0
249	2	1	0	0	0	0		0
250	2	3	1	0	1	0		2
251	2	3	0	0	0	0		0
252	2	4	0	0	0	0		0
253	2	1	0	0	0	0		0
254	2	3	0	0	0	0		0
255	2	3	0	0	0	0		0
256	2	4	0	0	0	0		0
257	2	2	1	1	0	0		2
258	2	4	0	0	0	0		0
259	2	3	1	0	0	0		1
260	2	3	1	0	1	0		2
261	2	3	0	0	0	0		0
262	2	4	0	0	0	0		0
263	2	4	1	0	0	0		1
264	2	1	0	0	0	0		0
265	2	2	1	0	0	0		1
266	2	3	1	0	0	0		1
267	2	1	0	0	0	0		0
268	2	3	0	0	0	0		0
269	2	3	1	0	0	0		1
270	2	1	0	0	0	0		0
271	2	2	1	0	0	0		1
272	2	2	0	0	0	0		0
273	2	2	0	0	0	0		0
274	2	1	1	0	0	0		1
275	2	4	0	0	0	0		0
276	2	4	1	0	0	1		2
277	2	1	0	0	0	0		0
278	2	3	0	1	0	0		1
279	2	3	1	0	0	0		1
280	2	4	0	0	0	0		0
281	2	3	0	0	0	0		0
282	2	1	1	0	1	0		2
283	2	3	1	0	0	0		1
284	2	3	0	0	0	0		0
285	2	3	0	0	0	0		0
286	2	3	0	1	0	0		1
287	2	4	0	0	0	0		0
288	2	1	0	0	0	0		0
289	2	4	0	0	0	0		0
290	2	2	1	0	0	0		1
291	2	3	1	0	0	0		1
292	2	4	1	1	0	0		2
293	2	2	1	0	0	0		1
294	2	3	1	1	0	0		2
295	2	4	1	0	0	0		1
296	2	1	0	0	0	0		0
297	2	2	1	1	1	0		3
298	2	1	0	0	0	0		0
299	2	1	1	0	0	0		1
300	2	2	1	0	0	0		1
301	2	4	0	0	0	0		0
302	2	3	0	0	0	0		0
303	2	1	0	0	0	0		0
304	2	1	1	0	0	0		1
305	2	2	0	0	0	0		0
306	2	1	0	0	0	0		0
307	2	1	1	1	0	0		2
308	2	1	0	1	0	0		1
309	2	4	1	0	0	0		1
310	2	4	0	0	0	0		0
311	2	4	0	0	0	0		0
312	2	3	0	0	0	0		0
313	2	1	0	0	0	0		0
314	2	4	0	0	0	0		0
315	2	2	0	0	0	0		0
316	2	2	0	0	0	0		0
317	2	2	0	0	0	0		0
318	2	3	0	0	0	0		0
319	2	3	1	0	0	0		1
320	2	4	0	0	0	0		0
321	2	3	1	0	0	0		1
322	2	3	1	0	0	0		1
323	2	4	0	0	0	0		0
324	2	2	0	0	0	0		0
325	2	2	1	0	0	0		1
326	2	3	0	0	0	0		0
327	2	2	0	0	0	0		0
328	2	1	0	0	0	0		0
329	2	2	0	0	0	0		0
330	2	2	1	0	0	0		1
331	2	1	1	0	0	0		1
332	2	1	0	0	0	0		0
333	2	3	0	0	0	0		0
334	2	2	0	0	0	0		0
335	2	2	1	0	0	0		1
336	2	3	0	0	0	0		0
337	2	3	0	0	0	0		0
338	2	1	0	0	0	0		0
339	2	1	0	0	1	0		1
340	2	1	1	1	0	0		2
341	2	1	0	0	0	0		0
342	2	2	0	0	0	0		0
343	2	3	0	0	0	0		0
344	2	1	1	0	0	0		1
345	2	2	1	0	0	0		1
346	2	3	0	0	0	0		0
347	2	1	1	0	0	0		1
348	2	1	1	1	1	1		4
349	2	3	0	0	0	0		0
350	2	1	0	0	0	0		0
351	2	4	0	0	0	1		1
352	2	1	1	1	0	0		2
353	2	2	0	0	0	0		0
354	2	4	0	0	0	0		0
355	2	1	0	0	0	0		0
356	2	3	0	0	0	0		0
357	2	3	0	0	0	0		0
358	2	4	1	0	0	0		1
359	2	3	1	0	0	0		1
360	2	2	1	1	0	0		2
361	2	3	1	0	0	0		1
362	2	2	1	0	0	0		1
363	2	3	0	0	0	0		0
364	2	4	0	0	0	0		0
365	2	4	0	1	0	0		1
366	2	2	0	0	0	0		0
367	2	3	1	0	0	0		1
368	2	1	1	0	0	0		1
369	2	3	1	1	0	0		2
370	2	3	0	0	0	0		0
371	2	3	0	0	0	0		0
372	2	1	1	1	0	0		2
373	2	1	1	0	0	0		1
374	2	3	0	0	0	0		0
375	2	1	1	0	0	0		1
376	2	3	1	0	0	0		1
377	2	3	0	0	1	0		1
378	2	2	0	0	0	0		0
379	2	2	0	0	0	0		0
380	2	3	0	1	0	0		1
381	2	3	1	0	0	0		1
382	2	2	0	0	0	0		0
383	2	2	1	1	1	1		4
384	2	4	0	0	0	0		0
385	2	1	1	0	0	0		1
386	2	4	0	0	0	0		0
387	2	3	1	0	0	0		1
388	2	3	0	0	0	0		0
389	2	4	0	0	0	0		0
390	2	4	1	0	0	0		1
391	2	1	1	0	0	0		1
392	2	2	0	0	0	0		0
393	2	2	0	1	0	0		1
394	2	4	1	0	0	0		1
395	2	4	0	0	0	0		0
396	2	2	0	0	0	0		0
397	2	4	0	0	0	0		0
398	2	3	0	0	0	0		0
399	2	2	0	0	0	0		0
400	2	4	0	0	0	0		0
401	3	3	1	0	0	0		1
402	3	4	1	1	0	0		2
403	3	2	1	0	0	0		1
404	3	4	0	0	0	0		0
405	3	4	0	0	0	0		0
406	3	1	1	0	0	0		1
407	3	4	1	1	0	0		2
408	3	3	1	0	0	0		1
409	3	2	0	0	0	0		0
410	3	1	1	0	0	0		1
411	3	2	0	0	0	0		0
412	3	2	0	0	0	0		0
413	3	2	0	0	0	0		0
414	3	2	0	0	0	0		0
415	3	3	0	0	0	0		0
416	3	2	0	0	0	0		0
417	3	4	1	0	0	0		1
418	3	4	0	0	0	0		0
419	3	4	0	0	0	0		0
420	3	3	1	0	0	0		1
421	3	2	1	0	0	0		1
422	3	4	0	0	0	0		0
423	3	4	0	0	0	0		0
424	3	4	1	0	0	0		1
425	3	4	1	0	0	0		1
426	3	1	0	0	0	0		0
427	3	1	0	0	0	0		0
428	3	2	1	0	0	0		1
429	3	3	1	0	0	0		1
430	3	3	0	0	0	0		0
431	3	4	0	0	0	0		0
432	3	3	0	0	0	0		0
433	3	1	0	0	0	0		0
434	3	4	0	0	0	0		0
435	3	4	0	0	0	0		0
436	3	1	1	0	0	0		1
437	3	2	0	0	0	0		0
438	3	4	0	0	0	0		0
439	3	2	1	0	0	0		1
440	3	2	1	0	0	0		1
441	3	4	0	0	0	0		0
442	3	1	1	0	0	0		1
443	3	3	1	1	0	0		2
444	3	4	1	0	0	0		1
445	3	3	0	0	0	0		0
446	3	4	0	0	0	0		0
447	3	3	0	0	0	0		0
448	3	4	1	0	0	0		1
449	3	2	1	0	0	0		1
450	3	4	0	0	0	0		0
451	3	2	1	0	1	1		3
452	3	4	0	0	0	0		0
453	3	1	0	0	0	0		0
454	3	2	0	0	0	0		0
455	3	3	1	0	0	0		1
456	3	2	0	1	0	0		1
457	3	3	0	0	0	0		0
458	3	2	0	0	0	0		0
459	3	2	0	0	0	0		0
460	3	2	1	1	0	1		3
461	3	2	1	0	0	0		1
462	3	4	1	0	0	0		1
463	3	1	0	1	0	0		1
464	3	2	1	0	1	0		2
465	3	2	0	0	0	0		0
466	3	2	0	0	0	0		0
467	3	4	0	0	0	0		0
468	3	1	0	0	0	0		0
469	3	4	1	0	0	1		2
470	3	2	0	0	0	0		0
471	3	3	0	0	0	0		0
472	3	4	0	0	0	0		0
473	3	1	0	0	1	0		1
474	3	3	1	0	0	0		1
475	3	1	0	0	0	0		0
476	3	1	1	1	0	0		2
477	3	4	0	0	0	0		0
478	3	4	0	0	0	0		0
479	3	2	0	0	0	0		0
480	3	1	0	0	0	0		0
481	3	4	0	0	0	0		0
482	3	2	0	0	0	0		0
483	3	2	0	0	0	0		0
484	3	3	0	0	1	0		1
485	3	4	1	0	1	0		2
486	3	4	0	0	0	0		0
487	3	3	0	0	0	0		0
488	3	3	0	0	0	0		0
489	3	3	0	0	0	0		0
490	3	4	1	1	0	0		2
491	3	3	0	0	0	0		0
492	3	4	0	1	0	0		1
493	3	2	0	0	0	0		0
494	3	1	1	1	0	0		2
495	3	4	0	0	0	0		0
496	3	1	0	0	0	0		0
497	3	1	1	0	0	0		1
498	3	3	0	0	0	0		0
499	3	3	0	0	0	0		0
500	3	2	0	0	0	0		0
501	3	3	0	0	0	0		0
502	3	2	0	0	0	0		0
503	3	1	0	0	0	0		0
504	3	2	1	1	0	0		2
505	3	4	1	0	0	0		1
506	3	1	0	0	0	0		0
507	3	4	1	0	0	0		1
508	3	4	1	0	0	0		1
509	3	4	0	0	0	0		0
510	3	4	0	0	0	0		0
511	3	1	0	1	0	0		1
512	3	3	0	0	0	0		0
513	3	1	1	0	0	0		1
514	3	3	0	0	0	0		0
515	3	1	0	0	0	0		0
516	3	4	1	0	0	0		1
517	3	2	0	0	0	0		0
518	3	4	0	0	0	0		0
519	3	3	1	1	0	0		2
520	3	3	0	0	0	0		0
521	3	2	0	0	0	0		0
522	3	1	0	0	0	0		0
523	3	2	1	0	0	0		1
524	3	4	1	0	1	0		2
525	3	3	0	0	0	0		0
526	3	1	0	0	0	0		0
527	3	1	0	1	0	0		1
528	3	3	0	0	0	0		0
529	3	2	0	0	0	0		0
530	3	3	0	0	0	0		0
531	3	3	0	0	0	0		0
532	3	2	0	0	0	0		0
533	3	3	1	0	0	0		1
534	3	4	1	0	0	0		1
535	3	3	1	0	0	0		1
536	3	2	0	0	0	0		0
537	3	4	1	0	0	0		1
538	3	3	0	0	0	0		0
539	3	1	0	0	0	0		0
540	3	2	1	0	0	0		1
541	3	3	0	0	0	0		0
542	3	1	0	0	0	0		0
543	3	3	0	0	0	0		0
544	3	4	0	0	0	0		0
545	3	3	1	0	1	0		2
546	3	2	0	0	0	0		0
547	3	3	0	0	0	0		0
548	3	4	1	0	0	1		2
549	3	1	0	0	0	0		0
550	3	4	0	0	0	0		0
551	3	1	0	0	0	0		0
552	3	4	1	0	0	0		1
553	3	1	0	0	1	0		1
554	3	3	1	0	0	0		1
555	3	4	0	0	0	0		0
556	3	4	1	0	0	0		1
557	3	1	1	0	0	0		1
558	3	1	0	0	0	0		0
559	3	2	1	1	1	0		3
560	3	2	1	0	0	0		1
561	3	4	1	0	0	0		1
562	3	4	0	0	0	0		0
563	3	4	0	0	0	0		0
564	3	1	1	0	0	0		1
565	3	1	0	0	0	0		0
566	3	4	1	0	0	0		1
567	3	3	1	0	0	0		1
568	3	3	0	1	0	0		1
569	3	1	1	0	0	0		1
570	3	2	1	1	0	0		2
571	3	3	1	0	0	0		1
572	3	3	0	0	0	0		0
573	3	2	0	1	0	0		1
574	3	1	0	0	0	0		0
575	3	4	0	0	0	0		0
576	3	4	0	0	0	0		0
577	3	1	0	0	0	0		0
578	3	2	1	0	0	0		1
579	3	2	1	0	0	0		1
580	3	4	1	0	0	0		1
581	3	3	0	0	0	0		0
582	3	1	1	0	0	0		1
583	3	4	0	0	0	0		0
584	3	1	0	0	0	0		0
585	3	4	0	0	0	0		0
586	3	1	0	1	0	0		1
587	3	1	0	0	0	0		0
588	3	1	0	0	0	1		1
589	3	2	0	0	0	0		0
590	3	1	0	0	0	0		0
591	3	1	1	1	0	0		2
592	3	4	1	0	0	0		1
593	4	3	0	0	0	0		0
594	4	2	0	0	0	0		0
595	4	2	0	0	0	0		0
596	4	1	0	0	0	0		0
597	4	4	1	0	0	0		1
598	4	1	1	0	0	1		2
599	4	3	0	0	0	0		0
600	4	1	0	0	0	0		0
601	4	3	1	0	0	0		1
602	4	3	0	0	0	0		0
603	4	3	0	0	0	0		0
604	4	3	0	0	0	0		0
605	4	4	0	0	0	0		0
606	4	3	0	0	0	0		0
607	4	1	0	0	0	0		0
608	4	2	0	0	0	0		0
609	4	4	0	0	0	0		0
610	4	1	1	0	0	0		1
611	4	2	0	0	0	0		0
612	4	4	1	0	0	0		1
613	4	4	0	0	0	0		0
614	4	3	1	0	0	0		1
615	4	4	1	0	1	0		2
616	4	3	1	0	0	0		1
617	4	4	0	0	0	0		0
618	4	2	0	0	0	0		0
619	4	3	0	0	0	0		0
620	4	3	0	0	0	0		0
621	4	3	1	0	0	0		1
622	4	1	1	0	0	0		1
623	4	4	1	0	0	0		1
624	4	3	0	0	0	0		0
625	4	4	0	0	0	0		0
626	4	4	0	0	0	0		0
627	4	4	1	0	0	0		1
628	4	3	1	0	1	0		2
629	4	3	1	0	0	0		1
630	4	3	0	0	0	0		0
631	4	1	0	0	0	0		0
632	4	1	0	0	0	0		0
633	4	4	0	0	0	0		0
634	4	1	0	0	0	0		0
635	4	2	0	0	0	0		0
636	4	4	0	0	0	0		0
637	4	1	0	0	0	0		0
638	4	3	0	0	0	0		0
639	4	4	0	0	0	0		0
640	4	2	0	0	0	0		0
641	4	1	1	0	0	0		1
642	4	1	0	0	0	0		0
643	4	1	1	0	0	0		1
644	4	4	1	0	0	0		1
645	4	1	0	0	0	0		0
646	4	3	1	1	0	0		2
647	4	3	0	0	0	0		0
648	4	2	0	0	0	0		0
649	4	1	1	0	1	0		2
650	4	3	0	1	0	0		1
651	4	2	0	0	0	0		0
652	4	1	0	0	0	0		0
653	4	3	0	0	0	0		0
654	4	2	0	1	0	0		1
655	4	2	0	0	0	0		0
656	4	1	0	0	0	0		0
657	4	1	0	0	0	0		0
658	4	2	0	0	0	0		0
659	4	2	0	0	0	0		0
660	4	3	0	0	0	0		0
661	4	1	1	0	0	0		1
662	4	1	0	1	0	0		1
663	4	1	1	0	0	0		1
664	4	2	1	1	0	0		2
665	4	3	0	0	0	0		0
666	4	2	1	0	0	0		1
667	4	4	1	0	0	1		2
668	4	2	0	0	0	0		0
669	4	1	1	0	0	0		1
670	4	1	0	1	0	0		1
671	4	4	0	0	0	0		0
672	4	3	0	0	0	0		0
673	4	1	1	1	0	0		2
674	4	2	1	0	0	0		1
675	4	2	0	0	0	0		0
676	4	3	0	0	0	0		0
677	4	3	0	0	0	0		0
678	4	4	0	0	0	0		0
679	4	2	0	0	0	0		0
680	4	4	0	0	0	0		0
681	4	4	0	0	0	0		0
682	4	2	0	0	0	0		0
683	4	3	0	0	0	0		0
684	4	1	1	0	0	0		1
685	4	3	0	1	0	0		1
686	4	4	0	0	0	0		0
687	4	3	0	0	0	0		0
688	4	2	0	0	1	0		1
689	4	2	0	0	0	0		0
690	4	3	0	0	0	0		0
691	4	1	0	0	0	0		0
692	4	3	1	0	0	0		1
693	4	3	0	0	0	0		0
694	4	1	0	0	0	0		0
695	4	1	1	0	0	0		1
696	4	2	0	0	0	0		0
697	4	3	0	0	0	0		0
698	4	4	0	0	0	0		0
699	4	4	0	0	1	0		1
700	4	1	0	0	0	0		0
701	4	4	1	0	0	0		1
702	4	2	1	0	0	0		1
703	4	3	1	1	0	0		2
704	4	2	0	0	0	0		0
705	4	3	1	0	0	0		1
706	4	3	0	0	0	0		0
707	4	2	0	0	0	0		0
708	4	4	0	0	0	0		0
709	4	4	1	0	0	0		1
710	4	4	1	1	0	0		2
711	4	4	0	0	0	0		0
712	4	3	0	0	0	0		0
713	4	1	0	0	0	0		0
714	4	1	0	0	0	0		0
715	4	4	0	0	0	0		0
716	4	1	0	1	0	0		1
717	4	3	0	0	0	0		0
718	4	4	0	0	0	0		0
719	4	2	0	0	0	0		0
720	4	2	0	0	0	0		0
721	4	3	0	0	0	0		0
722	4	4	0	0	0	0		0
723	4	4	1	1	0	0		2
724	4	4	0	0	0	0		0
725	4	2	0	0	0	0		0
726	4	4	1	0	0	0		1
727	4	3	1	1	0	0		2
728	4	1	1	0	0	0		1
729	4	2	0	0	0	0		0
730	4	2	0	0	0	0		0
731	4	4	0	0	0	0		0
732	4	4	1	0	0	0		1
733	4	4	1	0	0	0		1
734	4	2	0	0	0	0		0
735	4	3	0	0	0	0		0
736	4	1	0	0	0	0		0
737	4	2	1	0	0	0		1
738	4	1	1	0	0	0		1
739	4	3	0	0	0	0		0
740	4	2	1	1	0	0		2
741	4	3	0	0	0	0		0
742	4	3	0	0	0	0		0
743	4	2	0	0	0	0		0
744	4	1	0	0	0	0		0
745	4	2	0	0	0	0		0
746	4	3	1	0	0	0		1
747	4	1	0	0	0	0		0
748	4	3	0	0	0	0		0
749	4	1	0	0	0	0		0
750	4	1	0	0	0	0		0
751	4	1	1	1	0	0		2
752	4	1	0	0	0	1		1
753	4	3	0	0	0	0		0
754	4	1	0	0	0	0		0
755	4	2	0	0	0	0		0
756	4	2	0	0	0	0		0
757	4	2	0	0	0	0		0
758	4	4	1	0	0	0		1
759	4	4	1	0	0	0		1
760	4	2	0	0	0	0		0
761	4	1	0	0	0	0		0
762	4	4	0	0	0	0		0
763	4	2	0	0	0	0		0
764	4	4	0	0	1	0		1
765	4	1	0	0	0	0		0
766	4	2	0	0	0	0		0
767	4	4	0	0	0	0		0
768	4	3	1	0	0	0		1
769	1	4	0	0	0	0		0
770	1	3	0	0	0	0		0
771	1	1	0	0	0	0		0
772	1	4	1	0	0	0		1
773	1	3	1	0	0	0		1
774	1	3	0	0	0	0		0
775	1	4	0	0	0	0		0
776	1	4	1	1	0	0		2
777	1	4	0	0	0	0		0
778	1	3	0	0	0	0		0
779	1	2	0	0	0	0		0
780	1	2	1	0	0	0		1
781	1	1	0	0	0	0		0
782	1	1	0	0	1	0		1
783	1	3	0	0	0	1		1
784	1	2	0	0	0	0		0
785	1	2	1	0	0	0		1
786	1	4	1	0	0	0		1
787	1	4	0	0	0	0		0
788	1	3	1	0	0	0		1
789	1	4	0	0	0	0		0
790	1	3	0	0	0	0		0
791	1	1	0	0	0	0		0
792	1	3	0	0	0	0		0
793	1	3	0	0	0	0		0
794	1	3	0	0	0	0		0
795	1	4	0	0	0	0		0
796	1	3	1	0	0	1		2
797	1	4	0	0	0	0		0
798	1	2	0	0	0	0		0
799	1	1	0	0	0	0		0
800	1	1	1	0	0	0		1
801	1	4	0	0	0	0		0
802	1	1	0	1	0	0		1
803	1	3	0	0	0	0		0
804	1	2	1	0	0	0		1
805	1	3	0	0	0	0		0
806	1	2	0	0	0	0		0
807	1	3	0	0	0	0		0
808	1	2	1	1	0	0		2
809	1	1	1	0	0	0		1
810	1	2	0	0	0	0		0
811	1	3	0	0	0	0		0
812	1	2	0	0	0	0		0
813	1	3	1	0	0	0		1
814	1	2	0	0	0	0		0
815	1	2	0	0	1	0		1
816	1	3	0	0	0	0		0
817	1	4	0	0	0	0		0
818	1	4	1	0	0	0		1
819	1	3	0	0	0	0		0
820	1	4	0	0	0	0		0
821	1	1	0	0	0	0		0
822	1	2	1	0	0	0		1
823	1	1	0	0	0	0		0
824	1	3	0	0	0	0		0
825	1	1	0	0	0	0		0
826	1	1	0	0	0	0		0
827	1	3	0	0	0	0		0
828	1	2	1	0	0	0		1
829	1	1	1	1	0	0		2
830	1	1	1	0	0	0		1
831	1	2	0	0	0	0		0
832	1	4	1	0	1	0		2
833	1	3	0	0	1	0		1
834	1	1	0	1	0	0		1
835	1	3	0	0	0	0		0
836	1	2	0	0	0	0		0
837	1	1	0	0	0	0		0
838	1	4	0	0	0	0		0
839	1	1	0	0	0	0		0
840	1	3	0	1	0	0		1
841	1	1	0	0	0	0		0
842	1	2	0	0	0	0		0
843	1	3	0	0	0	0		0
844	1	3	1	0	0	0		1
845	1	2	1	0	0	0		1
846	1	1	0	0	0	0		0
847	1	2	0	0	0	0		0
848	1	4	0	0	0	0		0
849	1	3	1	0	1	0		2
850	1	4	0	0	0	0		0
851	1	1	0	0	0	0		0
852	1	3	0	0	0	0		0
853	1	2	0	0	0	0		0
854	1	1	0	0	0	0		0
855	1	1	0	0	0	0		0
856	1	2	1	0	0	0		1
857	1	4	0	0	0	0		0
858	1	4	0	0	0	0		0
859	1	4	1	0	0	0		1
860	1	3	0	0	0	0		0
861	1	1	0	0	0	1		1
862	1	1	0	1	0	0		1
863	1	2	0	0	0	0		0
864	1	2	0	0	0	0		0
865	1	4	0	1	0	0		1
866	1	2	0	0	0	0		0
867	1	1	0	0	0	0		0
868	1	2	0	0	0	0		0
869	2	4	0	0	0	0		0
870	2	1	0	0	0	0		0
871	2	4	0	0	0	0		0
872	2	4	1	0	0	0		1
873	2	3	0	0	0	0		0
874	2	2	1	0	0	0		1
875	2	1	1	1	0	0		2
876	2	2	0	0	0	0		0
877	2	1	0	0	0	0		0
878	2	1	1	0	0	0		1
879	2	4	0	0	0	0		0
880	2	4	1	0	0	0		1
881	2	3	0	0	0	0		0
882	2	3	0	0	0	0		0
883	2	2	0	0	1	0		1
884	2	1	0	0	0	0		0
885	2	2	1	1	0	0		2
886	2	1	1	0	0	0		1
887	2	4	0	0	0	0		0
888	2	3	0	1	0	0		1
889	2	3	0	0	0	0		0
890	2	2	0	0	0	0		0
891	2	3	1	0	0	0		1
892	2	1	0	0	0	0		0
893	2	1	1	0	0	0		1
894	2	2	0	0	0	0		0
895	2	4	0	0	0	0		0
896	2	3	0	0	0	0		0
897	2	1	0	0	0	0		0
898	2	2	0	0	1	0		1
899	2	4	0	0	0	0		0
900	2	1	0	0	0	1		1
901	2	1	0	0	0	0		0
902	2	2	1	0	0	0		1
903	2	2	0	0	0	0		0
904	2	2	1	1	0	0		2
905	2	1	0	0	1	0		1
906	2	2	1	0	1	0		2
907	2	1	0	0	0	0		0
908	2	1	0	0	0	0		0
909	2	4	1	0	0	0		1
910	2	3	0	0	0	0		0
911	2	3	0	0	0	0		0
912	2	2	1	1	0	1		3
913	2	4	0	0	1	0		1
914	2	3	0	0	0	0		0
915	2	3	0	0	0	0		0
916	2	4	0	0	0	0		0
917	2	2	0	0	0	0		0
918	2	1	0	0	0	0		0
919	2	3	1	0	0	0		1
920	2	1	0	0	0	0		0
921	2	4	0	0	1	1		2
922	2	2	1	0	1	0		2
923	2	3	0	0	0	0		0
924	2	2	0	0	0	0		0
925	2	3	0	0	0	0		0
926	2	2	0	0	0	0		0
927	2	4	1	1	0	0		2
928	2	3	0	0	0	0		0
929	2	2	0	0	0	0		0
930	2	2	0	0	0	0		0
931	2	3	0	0	1	0		1
932	2	3	0	0	0	0		0
933	2	2	0	0	0	0		0
934	2	2	0	0	0	1		1
935	2	2	0	0	0	0		0
936	2	1	0	0	0	0		0
937	2	4	0	0	0	0		0
938	2	1	1	0	0	0		1
939	2	1	0	0	0	0		0
940	2	2	1	0	0	0		1
941	2	4	0	0	0	0		0
942	2	1	0	0	0	0		0
943	2	4	0	0	0	0		0
944	2	3	0	0	0	0		0
945	2	1	0	0	0	0		0
946	2	4	0	0	0	0		0
947	2	1	1	1	0	1		3
948	2	4	0	0	1	0		1
949	2	3	0	0	0	0		0
950	2	3	1	0	0	0		1
951	2	2	1	0	0	0		1
952	2	2	0	1	0	0		1
953	2	3	1	1	0	0		2
954	2	4	0	0	0	0		0
955	2	4	1	0	0	0		1
956	2	4	0	0	0	0		0
957	2	1	1	0	1	0		2
958	2	4	0	0	0	0		0
959	2	2	1	0	0	0		1
960	2	2	1	0	0	0		1
961	2	2	1	0	0	0		1
962	2	1	1	0	0	0		1
963	2	4	1	0	0	0		1
964	2	2	1	0	0	0		1
965	3	4	1	1	0	0		2
966	3	4	0	0	0	0		0
967	3	2	0	0	1	0		1
968	3	3	0	0	0	0		0
969	3	4	0	0	0	0		0
970	3	4	0	1	0	0		1
971	3	1	0	0	0	0		0
972	3	1	0	0	0	0		0
973	3	3	0	0	0	0		0
974	3	1	1	0	0	0		1
975	3	1	0	0	0	0		0
976	3	4	1	0	0	0		1
977	3	4	0	0	0	0		0
978	3	2	0	0	0	0		0
979	3	2	1	0	0	0		1
980	3	2	1	0	0	0		1
981	3	3	0	0	0	0		0
982	3	3	1	0	0	0		1
983	3	1	0	0	0	0		0
984	3	2	0	0	0	0		0
985	3	3	1	0	0	0		1
986	3	2	0	0	0	0		0
987	3	4	1	0	0	0		1
988	3	3	0	0	0	0		0
989	3	3	0	0	0	0		0
990	3	1	0	0	0	0		0
991	3	4	0	0	0	0		0
992	3	4	0	0	0	0		0
993	3	1	0	0	0	0		0
994	3	4	0	0	0	0		0
995	3	4	1	0	0	0		1
996	3	2	0	0	0	0		0
997	3	4	0	0	0	0		0
998	3	4	1	0	0	0		1
999	3	3	0	1	0	0		1
1000	3	4	0	0	0	0		0
1001	3	2	0	0	1	0		1
1002	3	4	0	0	0	0		0
1003	3	3	0	0	0	0		0
1004	3	3	1	1	0	0		2
1005	3	2	0	0	0	0		0
1006	3	4	1	0	0	0		1
1007	3	1	1	0	0	0		1
1008	3	2	0	0	0	0		0
1009	3	1	1	0	0	0		1
1010	3	2	0	0	1	0		1
1011	3	3	1	0	0	0		1
1012	3	1	1	0	0	0		1
1013	3	2	0	0	0	0		0
1014	3	2	1	0	0	0		1
1015	3	3	1	0	0	0		1
1016	3	3	0	0	0	0		0
1017	3	3	0	1	0	0		1
1018	3	1	0	0	0	0		0
1019	3	3	0	0	0	0		0
1020	3	1	1	0	0	0		1
1021	3	3	0	0	0	0		0
1022	3	2	0	1	0	0		1
1023	3	3	0	0	0	0		0
1024	3	2	0	0	0	0		0
1025	3	3	0	0	0	0		0
1026	3	2	1	0	0	0		1
1027	3	1	1	0	0	0		1
1028	3	1	1	0	0	0		1
1029	3	4	0	0	0	0		0
1030	3	3	0	0	0	0		0
1031	3	1	0	0	0	0		0
1032	3	1	0	0	1	0		1
1033	3	4	0	0	0	0		0
1034	3	3	1	0	0	0		1
1035	3	2	1	0	0	0		1
1036	3	3	0	0	0	0		0
1037	3	2	0	0	0	0		0
1038	3	1	0	0	0	0		0
1039	3	4	1	0	1	0		2
1040	3	2	1	0	0	0		1
1041	3	1	1	0	0	0		1
1042	3	3	0	0	0	0		0
1043	3	4	1	0	0	0		1
1044	3	1	0	1	0	0		1
1045	3	2	0	0	0	0		0
1046	3	2	0	0	0	0		0
1047	3	3	1	0	0	0		1
1048	3	1	0	0	1	0		1
1049	3	3	0	0	0	0		0
1050	3	1	0	0	0	0		0
1051	3	3	0	0	0	0		0
1052	3	2	0	0	1	0		1
1053	3	4	1	0	0	0		1
1054	3	1	0	0	0	0		0
1055	4	2	1	0	0	1		2
1056	4	1	0	0	0	0		0
1057	4	2	0	0	0	0		0
1058	4	3	0	0	0	0		0
1059	4	4	0	0	0	0		0
1060	4	4	0	1	0	0		1
1061	4	4	0	0	0	0		0
1062	4	2	0	0	0	0		0
1063	4	1	0	0	0	0		0
1064	4	2	1	0	0	0		1
1065	4	4	0	0	0	0		0
1066	4	3	1	0	0	0		1
1067	4	2	0	0	0	0		0
1068	4	2	0	0	0	0		0
1069	4	2	0	1	0	0		1
1070	4	2	1	0	0	0		1
1071	4	1	1	0	0	0		1
1072	4	1	1	0	0	0		1
1073	4	1	0	0	1	0		1
1074	4	2	1	0	0	0		1
1075	4	3	1	0	0	0		1
1076	4	2	0	0	0	0		0
1077	4	3	0	0	0	0		0
1078	4	4	0	0	0	0		0
1079	4	4	0	0	0	0		0
1080	4	3	0	0	0	0		0
1081	4	4	0	0	1	0		1
1082	4	2	0	0	0	0		0
1083	4	4	0	0	0	0		0
1084	4	3	1	0	0	0		1
1085	4	1	0	0	0	0		0
1086	4	1	0	0	0	0		0
1087	4	1	0	0	0	0		0
1088	4	4	1	0	0	0		1
1089	4	3	0	0	0	0		0
1090	4	4	0	0	0	0		0
1091	4	4	0	0	0	0		0
1092	4	2	1	0	0	0		1
1093	4	2	0	0	0	0		0
1094	4	4	1	0	0	0		1
1095	4	3	0	0	0	0		0
1096	4	3	0	0	0	0		0
1097	4	4	0	1	0	0		1
1098	4	1	0	0	0	0		0
1099	4	2	0	0	0	0		0
1100	4	4	0	0	0	0		0
1101	4	1	0	0	0	0		0
1102	4	2	0	1	0	0		1
1103	4	3	0	0	0	0		0
1104	4	1	1	0	0	0		1
1105	4	1	0	0	0	0		0
1106	4	2	0	0	0	0		0
1107	4	4	0	0	0	0		0
1108	4	2	1	0	0	0		1
1109	4	1	0	0	0	0		0
1110	4	1	0	0	0	0		0
1111	4	2	0	0	1	0		1
1112	4	4	0	0	0	0		0
1113	4	3	0	0	0	0		0
1114	4	3	0	0	0	0		0
1115	4	1	1	0	0	0		1
1116	4	3	0	0	0	0		0
1117	4	3	0	0	0	0		0
1118	4	2	0	0	0	0		0
1119	4	4	0	0	1	0		1
1120	4	2	1	0	0	0		1
1121	4	1	1	0	0	0		1
1122	4	2	0	0	0	0		0
1123	4	3	0	0	0	0		0
1124	4	4	0	0	0	1		1
1125	4	1	1	0	0	0		1
1126	4	4	0	0	0	0		0
1127	4	3	0	0	0	0		0
1128	4	3	0	0	0	0		0
1129	4	4	0	0	0	0		0
1130	4	4	1	0	0	0		1
1131	4	3	0	0	0	0		0
1132	4	4	0	0	0	0		0
1133	4	3	0	0	0	0		0
1134	4	2	0	0	0	0		0
1135	4	4	0	0	0	0		0
1136	4	1	0	0	0	0		0
1137	4	2	0	0	0	0		0
1138	4	3	0	0	0	0		0
1139	4	1	0	0	0	0		0
1140	4	1	0	0	0	0		0
1141	4	3	1	0	0	0		1
1142	4	1	1	1	0	0		2
1143	4	4	1	0	0	0		1
1144	4	1	0	0	0	0		0
1145	4	3	1	0	0	0		1
1146	4	4	0	0	0	0		0
1147	4	4	0	0	0	0		0
1148	4	3	0	1	0	0		1
1149	4	2	0	0	0	0		0
1150	4	4	1	0	0	0		1
1151	4	4	1	0	0	0		1
1152	4	3	0	0	1	0		1
1153	4	2	1	1	0	0		2
1154	4	1	0	0	0	0		0

## Sheet: regional prevalence
sample ID	season	microhabitats	strongyles	Eimeria spp.	Moniezia spp.	Trichuris spp.		diversity
201	1	3	0	0	0	0		0
202	1	2	0	0	0	0		0
203	1	4	0	0	0	0		0
204	1	3	1	1	0	0		2
205	1	4	0	0	0	0		0
206	1	1	0	0	0	1		1
207	1	1	1	1	1	0		3
208	1	1	0	0	0	0		0
209	1	4	1	0	0	0		1
210	1	2	1	1	0	0		2
211	1	3	0	0	0	0		0
212	1	1	1	0	0	0		1
213	1	1	0	0	0	0		0
214	1	2	0	0	0	0		0
215	1	1	0	0	0	0		0
216	1	3	0	0	0	0		0
217	1	3	0	0	0	0		0
218	1	2	0	0	0	0		0
219	1	4	0	0	0	0		0
220	1	1	0	0	0	0		0
221	1	3	1	0	0	0		1
222	1	1	0	0	0	0		0
223	1	1	0	0	0	0		0
224	1	1	0	0	0	0		0
225	1	3	1	0	0	1		2
226	1	1	1	0	0	0		1
227	1	1	1	0	0	0		1
228	1	1	1	1	1	0		3
229	1	4	1	0	0	0		1
230	1	4	0	0	0	0		0
231	1	4	0	0	0	0		0
232	1	2	1	1	0	0		2
233	1	1	0	0	1	0		1
234	1	2	0	0	0	0		0
235	1	2	0	0	0	0		0
236	1	3	0	0	0	0		0
237	1	3	0	0	0	1		1
238	1	1	1	1	0	0		2
239	1	2	0	0	0	0		0
240	1	2	0	0	0	0		0
241	1	1	1	0	0	0		1
242	1	4	1	0	1	0		2
243	1	4	1	0	0	0		1
244	1	2	0	0	0	0		0
245	1	3	0	1	0	1		2
246	1	2	0	1	0	0		1
247	1	3	0	0	0	0		0
248	1	1	0	0	0	0		0
249	1	1	0	0	0	0		0
250	1	3	1	0	1	0		2
251	1	3	0	0	0	0		0
252	1	4	0	0	0	0		0
253	1	1	0	0	0	0		0
254	1	3	0	0	0	0		0
255	1	3	0	0	0	0		0
256	1	4	0	0	0	0		0
257	1	2	1	1	0	0		2
258	1	4	0	0	0	0		0
259	1	3	1	0	0	0		1
260	1	3	1	0	1	0		2
261	1	3	0	0	0	0		0
262	1	4	0	0	0	0		0
263	1	4	1	0	0	0		1
264	1	1	0	0	0	0		0
265	1	2	1	0	0	0		1
266	1	3	1	0	0	0		1
267	1	1	0	0	0	0		0
268	1	3	0	0	0	0		0
269	1	3	1	0	0	0		1
270	1	1	0	0	0	0		0
271	1	2	1	0	0	0		1
272	1	2	0	0	0	0		0
273	1	2	0	0	0	0		0
274	1	1	1	0	0	0		1
275	1	4	0	0	0	0		0
276	1	4	1	0	0	1		2
277	1	1	0	0	0	0		0
278	1	3	0	1	0	0		1
279	1	3	1	0	0	0		1
280	1	4	0	0	0	0		0
281	1	3	0	0	0	0		0
282	1	1	1	0	1	0		2
283	1	3	1	0	0	0		1
284	1	3	0	0	0	0		0
285	1	3	0	0	0	0		0
286	1	3	0	1	0	0		1
287	1	4	0	0	0	0		0
288	1	1	0	0	0	0		0
289	1	4	0	0	0	0		0
290	1	2	1	0	0	0		1
291	1	3	1	0	0	0		1
292	1	4	1	1	0	0		2
293	1	2	1	0	0	0		1
294	1	3	1	1	0	0		2
295	1	4	1	0	0	0		1
296	1	1	0	0	0	0		0
297	1	2	1	1	1	0		3
298	1	1	0	0	0	0		0
299	1	1	1	0	0	0		1
300	1	2	1	0	0	0		1
301	1	4	0	0	0	0		0
302	1	3	0	0	0	0		0
303	1	1	0	0	0	0		0
304	1	1	1	0	0	0		1
305	1	2	0	0	0	0		0
306	1	1	0	0	0	0		0
307	1	1	1	1	0	0		2
308	1	1	0	1	0	0		1
309	1	4	1	0	0	0		1
310	1	4	0	0	0	0		0
311	1	4	0	0	0	0		0
312	1	3	0	0	0	0		0
313	1	1	0	0	0	0		0
314	1	4	0	0	0	0		0
315	1	2	0	0	0	0		0
316	1	2	0	0	0	0		0
317	1	2	0	0	0	0		0
318	1	3	0	0	0	0		0
319	1	3	1	0	0	0		1
320	1	4	0	0	0	0		0
321	1	3	1	0	0	0		1
322	1	3	1	0	0	0		1
323	1	4	0	0	0	0		0
324	1	2	0	0	0	0		0
325	1	2	1	0	0	0		1
326	1	3	0	0	0	0		0
327	1	2	0	0	0	0		0
328	1	1	0	0	0	0		0
329	1	2	0	0	0	0		0
330	1	2	1	0	0	0		1
331	1	1	1	0	0	0		1
332	1	1	0	0	0	0		0
333	1	3	0	0	0	0		0
334	1	2	0	0	0	0		0
335	1	2	1	0	0	0		1
336	1	3	0	0	0	0		0
337	1	3	0	0	0	0		0
338	1	1	0	0	0	0		0
339	1	1	0	0	1	0		1
340	1	1	1	1	0	0		2
341	1	1	0	0	0	0		0
342	1	2	0	0	0	0		0
343	1	3	0	0	0	0		0
344	1	1	1	0	0	0		1
345	1	2	1	0	0	0		1
346	1	3	0	0	0	0		0
347	1	1	1	0	0	0		1
348	1	1	1	1	1	1		4
349	1	3	0	0	0	0		0
350	1	1	0	0	0	0		0
351	1	4	0	0	0	1		1
352	1	1	1	1	0	0		2
353	1	2	0	0	0	0		0
354	1	4	0	0	0	0		0
355	1	1	0	0	0	0		0
356	1	3	0	0	0	0		0
357	1	3	0	0	0	0		0
358	1	4	1	0	0	0		1
359	1	3	1	0	0	0		1
360	1	2	1	1	0	0		2
361	1	3	1	0	0	0		1
362	1	2	1	0	0	0		1
363	1	3	0	0	0	0		0
364	1	4	0	0	0	0		0
365	1	4	0	1	0	0		1
366	1	2	0	0	0	0		0
367	1	3	1	0	0	0		1
368	1	1	1	0	0	0		1
369	1	3	1	1	0	0		2
370	1	3	0	0	0	0		0
371	1	3	0	0	0	0		0
372	1	1	1	1	0	0		2
373	1	1	1	0	0	0		1
374	1	3	0	0	0	0		0
375	1	1	1	0	0	0		1
376	1	3	1	0	0	0		1
377	1	3	0	0	1	0		1
378	1	2	0	0	0	0		0
379	1	2	0	0	0	0		0
380	1	3	0	1	0	0		1
381	1	3	1	0	0	0		1
382	1	2	0	0	0	0		0
383	1	2	1	1	1	1		4
384	1	4	0	0	0	0		0
385	1	1	1	0	0	0		1
386	1	4	0	0	0	0		0
387	1	3	1	0	0	0		1
388	1	3	0	0	0	0		0
389	1	4	0	0	0	0		0
390	1	4	1	0	0	0		1
391	1	1	1	0	0	0		1
392	1	2	0	0	0	0		0
393	1	2	0	1	0	0		1
394	1	4	1	0	0	0		1
395	1	4	0	0	0	0		0
396	1	2	0	0	0	0		0
397	1	4	0	0	0	0		0
398	1	3	0	0	0	0		0
399	1	2	0	0	0	0		0
400	1	4	0	0	0	0		0
869	2	4	0	0	0	0		0
870	2	1	0	0	0	0		0
871	2	4	0	0	0	0		0
872	2	4	1	0	0	0		1
873	2	3	0	0	0	0		0
874	2	2	1	0	0	0		1
875	2	1	1	1	0	0		2
876	2	2	0	0	0	0		0
877	2	1	0	0	0	0		0
878	2	1	1	0	0	0		1
879	2	4	0	0	0	0		0
880	2	4	1	0	0	0		1
881	2	3	0	0	0	0		0
882	2	3	0	0	0	0		0
883	2	2	0	0	1	0		1
884	2	1	0	0	0	0		0
885	2	2	1	1	0	0		2
886	2	1	1	0	0	0		1
887	2	4	0	0	0	0		0
888	2	3	0	1	0	0		1
889	2	3	0	0	0	0		0
890	2	2	0	0	0	0		0
891	2	3	1	0	0	0		1
892	2	1	0	0	0	0		0
893	2	1	1	0	0	0		1
894	2	2	0	0	0	0		0
895	2	4	0	0	0	0		0
896	2	3	0	0	0	0		0
897	2	1	0	0	0	0		0
898	2	2	0	0	1	0		1
899	2	4	0	0	0	0		0
900	2	1	0	0	0	1		1
901	2	1	0	0	0	0		0
902	2	2	1	0	0	0		1
903	2	2	0	0	0	0		0
904	2	2	1	1	0	0		2
905	2	1	0	0	1	0		1
906	2	2	1	0	1	0		2
907	2	1	0	0	0	0		0
908	2	1	0	0	0	0		0
909	2	4	1	0	0	0		1
910	2	3	0	0	0	0		0
911	2	3	0	0	0	0		0
912	2	2	1	1	0	1		3
913	2	4	0	0	1	0		1
914	2	3	0	0	0	0		0
915	2	3	0	0	0	0		0
916	2	4	0	0	0	0		0
917	2	2	0	0	0	0		0
918	2	1	0	0	0	0		0
919	2	3	1	0	0	0		1
920	2	1	0	0	0	0		0
921	2	4	0	0	1	1		2
922	2	2	1	0	1	0		2
923	2	3	0	0	0	0		0
924	2	2	0	0	0	0		0
925	2	3	0	0	0	0		0
926	2	2	0	0	0	0		0
927	2	4	1	1	0	0		2
928	2	3	0	0	0	0		0
929	2	2	0	0	0	0		0
930	2	2	0	0	0	0		0
931	2	3	0	0	1	0		1
932	2	3	0	0	0	0		0
933	2	2	0	0	0	0		0
934	2	2	0	0	0	1		1
935	2	2	0	0	0	0		0
936	2	1	0	0	0	0		0
937	2	4	0	0	0	0		0
938	2	1	1	0	0	0		1
939	2	1	0	0	0	0		0
940	2	2	1	0	0	0		1
941	2	4	0	0	0	0		0
942	2	1	0	0	0	0		0
943	2	4	0	0	0	0		0
944	2	3	0	0	0	0		0
945	2	1	0	0	0	0		0
946	2	4	0	0	0	0		0
947	2	1	1	1	0	1		3
948	2	4	0	0	1	0		1
949	2	3	0	0	0	0		0
950	2	3	1	0	0	0		1
951	2	2	1	0	0	0		1
952	2	2	0	1	0	0		1
953	2	3	1	1	0	0		2
954	2	4	0	0	0	0		0
955	2	4	1	0	0	0		1
956	2	4	0	0	0	0		0
957	2	1	1	0	1	0		2
958	2	4	0	0	0	0		0
959	2	2	1	0	0	0		1
960	2	2	1	0	0	0		1
961	2	2	1	0	0	0		1
962	2	1	1	0	0	0		1
963	2	4	1	0	0	0		1
964	2	2	1	0	0	0		1
1155	3	4	0	0	0	0		0
1156	3	3	1	1	0	0		2
1157	3	2	0	1	1	0		2
1158	3	3	1	0	1	0		2
1159	3	2	1	0	1	0		2
1160	3	2	0	0	0	0		0
1161	3	2	1	0	1	0		2
1162	3	3	1	0	0	1		2
1163	3	2	1	0	1	0		2
1164	3	1	0	0	0	0		0
1165	3	2	1	0	1	0		2
1166	3	1	1	0	1	0		2
1167	3	3	0	0	1	0		1
1168	3	3	0	0	0	0		0
1169	3	2	0	0	0	0		0
1170	3	1	1	0	1	0		2
1171	3	1	1	0	1	0		2
1172	3	1	0	0	0	0		0
1173	3	4	0	0	0	0		0
1174	3	1	1	0	1	0		2
1175	3	3	0	0	0	0		0
1176	3	2	0	0	0	0		0
1177	3	4	1	0	1	0		2
1178	3	4	1	0	1	0		2
1179	3	1	1	0	1	0		2
1180	3	2	0	0	0	0		0
1181	3	1	0	0	1	0		1
1182	3	1	0	0	0	0		0
1183	3	4	0	0	0	0		0
1184	3	3	1	0	1	0		2
1185	3	1	1	0	1	0		2
1186	3	2	1	0	0	0		1
1187	3	1	1	0	1	0		2
1188	3	1	1	0	1	0		2
1189	3	1	0	0	1	0		1
1190	3	4	0	0	0	0		0
1191	3	3	1	0	1	0		2
1192	3	2	1	0	0	0		1
1193	3	1	1	0	1	0		2
1194	3	1	1	0	0	0		1
1195	3	2	1	0	1	0		2
1196	3	3	1	0	1	0		2
1197	3	2	0	1	1	0		2
1198	3	4	1	0	1	0		2
1199	3	1	1	0	1	0		2
1200	3	4	0	0	0	0		0
1201	3	2	0	0	0	0		0
1202	3	4	1	1	1	1		4
1203	3	2	1	0	1	0		2
1204	3	1	0	0	0	0		0
1205	3	1	1	0	1	0		2
1206	3	1	0	0	0	0		0
1207	3	1	0	0	0	0		0
1208	3	2	0	0	0	0		0
1209	3	2	1	0	1	0		2
1210	3	3	1	0	0	0		1
1211	3	1	0	0	0	0		0
1212	3	3	1	0	1	0		2
1213	3	3	1	0	1	0		2
1214	3	3	1	0	0	0		1
1215	3	4	0	0	0	0		0
1216	3	1	1	0	1	0		2
1217	3	4	1	1	1	0		3
1218	3	1	0	0	0	0		0
1219	3	1	0	0	0	0		0
1220	3	4	1	0	1	0		2
1221	3	1	1	0	1	0		2
1222	3	3	0	0	0	0		0
1223	3	4	1	1	0	0		2
1224	3	4	1	0	0	1		2
1225	3	1	1	0	0	0		1
1226	3	2	1	0	1	0		2
1227	3	1	0	0	0	0		0
1228	3	3	0	0	0	0		0
1229	3	2	0	0	0	0		0
1230	3	3	0	0	0	0		0
1231	3	3	0	0	0	0		0
1232	3	3	1	0	1	0		2
1233	3	3	1	1	0	0		2
1234	3	2	0	0	0	0		0
1235	3	4	0	0	0	0		0
1236	3	1	1	0	1	0		2
1237	3	4	1	1	1	1		4
1238	3	1	0	0	1	0		1
1239	3	2	0	0	0	0		0
1240	3	1	0	0	0	0		0
1241	3	4	0	0	0	0		0
1242	3	3	1	0	1	0		2
1243	3	1	0	0	0	0		0
1244	3	4	1	0	1	0		2
1245	3	3	1	0	0	0		1
1246	3	1	1	0	1	0		2
1247	3	4	0	0	0	0		0
1248	3	2	0	0	0	0		0
1249	3	4	1	0	1	0		2
1250	4	4	0	0	0	0		0
1251	4	3	0	0	0	0		0
1252	4	4	1	1	1	0		3
1253	4	3	1	0	0	0		1
1254	4	2	0	0	1	0		1
1255	4	4	1	1	0	0		2
1256	4	3	1	0	0	0		1
1257	4	2	1	0	0	1		2
1258	4	1	1	0	0	0		1
1259	4	2	1	0	0	0		1
1260	4	3	0	0	0	0		0
1261	4	2	0	0	0	0		0
1262	4	2	0	1	1	0		2
1263	4	3	0	0	0	0		0
1264	4	3	1	0	0	0		1
1265	4	1	1	0	0	0		1
1266	4	4	0	0	0	0		0
1267	4	1	1	1	0	0		2
1268	4	3	0	0	0	0		0
1269	4	3	0	0	0	0		0
1270	4	1	0	0	0	0		0
1271	4	1	1	0	0	0		1
1272	4	1	1	0	0	0		1
1273	4	2	0	0	0	0		0
1274	4	4	0	0	0	1		1
1275	4	1	0	1	0	0		1
1276	4	2	0	0	0	0		0
1277	4	2	0	0	0	0		0
1278	4	4	0	0	0	0		0
1279	4	2	1	0	0	0		1
1280	4	3	1	0	0	0		1
1281	4	1	1	0	0	0		1
1282	4	1	1	1	1	0		3
1283	4	1	0	0	0	0		0
1284	4	3	0	0	0	0		0
1285	4	2	1	0	0	0		1
1286	4	3	1	0	1	0		2
1287	4	3	0	0	0	0		0
1288	4	3	1	0	0	0		1
1289	4	4	0	0	0	0		0
1290	4	4	1	0	0	0		1
1291	4	1	0	0	0	0		0
1292	4	2	1	0	0	0		1
1293	4	2	0	0	0	0		0
1294	4	2	1	0	0	0		1
1295	4	1	1	0	1	0		2
1296	4	4	0	0	0	0		0
1297	4	3	1	0	0	0		1
1298	4	2	0	0	0	0		0
1299	4	3	0	0	0	0		0
1300	4	3	1	0	0	0		1
1301	4	4	1	0	0	0		1
1302	4	4	1	0	0	0		1
1303	4	3	1	0	1	0		2
1304	4	3	0	0	0	0		0
1305	4	3	0	0	0	0		0
1306	4	2	1	0	0	0		1
1307	4	3	0	0	0	0		0
1308	4	1	0	0	0	0		0
1309	4	2	0	0	0	0		0
1310	4	2	1	0	0	0		1
1311	4	2	1	0	0	0		1
1312	4	1	1	0	0	0		1
1313	4	2	1	0	0	0		1
1314	4	1	0	0	0	0		0
1315	4	3	1	1	1	1		4
1316	4	4	1	0	0	0		1
1317	4	3	0	0	0	0		0
1318	4	2	0	0	0	0		0
1319	4	1	1	0	0	0		1
1320	4	3	0	0	0	0		0
1321	4	3	0	0	0	0		0
1322	4	2	0	0	0	0		0
1323	4	2	0	0	1	0		1
1324	4	2	1	0	0	0		1
1325	4	3	1	0	0	0		1
1326	4	1	1	0	1	0		2
1327	4	3	0	0	0	0		0
1328	4	4	1	0	0	0		1
1329	4	2	1	0	0	0		1
1330	4	2	1	0	0	0		1
1331	4	2	0	0	0	0		0
1332	4	4	1	0	0	0		1
1333	4	1	1	0	1	0		2
1334	4	1	0	0	0	0		0
1335	4	4	1	0	0	1		2
1336	4	2	0	0	0	0		0
1337	4	1	1	0	0	0		1
1338	4	2	1	1	0	0		2
1339	4	3	0	0	0	0		0
1340	4	4	1	0	0	0		1
1341	4	1	1	0	0	0		1
1342	4	4	0	0	0	0		0
1343	4	1	1	0	1	0		2
1344	4	3	0	0	0	0		0
1345	4	1	0	0	0	0		0

## Sheet: seasonal burden
sample ID	season	microhabitats	strongyles	Eimeria spp.	Moniezia spp.	Trichuris spp.
1	1	1	100	0	0	0
2	1	1	400	0	0	0
3	1	2	100	0	0	0
4	1	2	0	0	0	0
5	1	1	200	0	0	0
6	1	4	100	200	0	0
7	1	2	0	0	0	0
8	1	1	0	0	0	0
9	1	2	0	0	0	0
10	1	1	0	0	0	0
11	1	3	200	0	0	0
12	1	2	0	0	0	0
13	1	4	100	0	0	0
14	1	4	100	0	0	0
15	1	3	0	0	0	0
16	1	4	0	0	0	0
17	1	1	0	0	0	0
18	1	3	0	0	0	0
19	1	4	0	0	0	0
20	1	1	200	200	0	0
21	1	4	100	0	0	0
22	1	3	200	0	0	0
23	1	3	0	0	0	0
24	1	1	0	0	0	100
25	1	3	100	200	0	0
26	1	2	0	0	0	0
27	1	3	0	0	0	0
28	1	3	0	0	0	0
29	1	1	0	0	0	0
30	1	3	0	0	0	0
31	1	2	0	0	0	0
32	1	2	0	0	0	0
33	1	1	0	0	0	0
34	1	2	0	0	0	0
35	1	1	200	0	0	0
36	1	1	0	0	0	0
37	1	2	0	0	0	0
38	1	1	0	0	0	0
39	1	3	0	0	0	0
40	1	1	0	0	0	0
41	1	3	100	0	0	0
42	1	1	100	0	0	0
43	1	1	0	0	0	0
44	1	2	0	0	0	0
45	1	2	0	0	0	0
46	1	1	0	0	0	0
47	1	3	0	0	0	0
48	1	4	0	0	0	0
49	1	4	100	0	0	100
50	1	4	0	0	0	0
51	1	2	0	0	0	0
52	1	4	100	0	0	0
53	1	2	200	0	200	0
54	1	2	100	0	0	0
55	1	3	0	0	0	0
56	1	1	0	0	0	0
57	1	3	100	0	0	0
58	1	1	0	0	0	0
59	1	3	0	0	0	0
60	1	4	100	0	300	0
61	1	3	100	0	0	0
62	1	1	0	0	0	0
63	1	1	200	0	0	0
64	1	2	0	0	0	0
65	1	4	0	200	0	0
66	1	4	0	0	0	0
67	1	3	0	0	0	0
68	1	3	0	0	0	0
69	1	3	0	0	0	0
70	1	4	0	0	0	0
71	1	3	0	0	0	0
72	1	1	100	0	0	0
73	1	1	0	0	0	0
74	1	1	0	0	0	0
75	1	3	200	400	0	0
76	1	4	0	0	0	0
77	1	2	0	0	0	0
78	1	2	0	0	0	0
79	1	1	0	0	0	0
80	1	2	0	0	0	0
81	1	4	0	0	0	0
82	1	3	0	0	0	0
83	1	3	0	0	0	0
84	1	4	0	0	0	0
85	1	4	200	0	0	0
86	1	3	0	0	0	0
87	1	1	100	0	0	0
88	1	1	100	0	0	0
89	1	1	0	0	0	0
90	1	3	0	0	0	0
91	1	2	100	300	0	0
92	1	4	0	0	0	0
93	1	3	0	0	0	0
94	1	1	0	0	0	0
95	1	1	0	0	0	0
96	1	4	0	0	0	0
97	1	3	0	0	0	0
98	1	1	100	0	0	0
99	1	3	0	0	0	0
100	1	4	0	0	0	0
101	1	2	300	0	0	0
102	1	3	100	300	0	0
103	1	3	0	0	0	0
104	1	2	100	0	0	0
105	1	3	0	0	0	0
106	1	4	0	0	0	0
107	1	4	0	0	0	0
108	1	3	200	0	0	0
109	1	1	0	0	0	0
110	1	4	0	0	0	0
111	1	4	0	0	0	0
112	1	4	100	0	0	0
113	1	4	0	0	0	0
114	1	1	0	300	0	0
115	1	1	200	0	300	100
116	1	1	0	0	300	0
117	1	3	0	0	0	0
118	1	4	0	300	0	0
119	1	4	0	0	0	0
120	1	3	100	0	0	0
121	1	4	0	0	0	0
122	1	2	0	0	0	0
123	1	4	100	0	0	0
124	1	4	0	0	0	0
125	1	2	300	0	0	0
126	1	1	100	0	0	0
127	1	4	200	0	200	0
128	1	3	100	0	0	0
129	1	1	0	300	200	0
130	1	2	0	0	0	0
131	1	4	0	0	0	0
132	1	4	100	300	0	0
133	1	4	0	0	0	0
134	1	4	100	0	0	0
135	1	4	0	0	0	0
136	1	4	0	0	0	0
137	1	2	200	0	0	0
138	1	2	0	0	0	0
139	1	4	0	0	300	0
140	1	3	0	0	0	0
141	1	1	100	0	0	0
142	1	2	0	0	0	0
143	1	4	0	0	0	0
144	1	2	500	300	0	0
145	1	3	0	0	0	0
146	1	3	100	0	0	0
147	1	4	0	0	0	0
148	1	2	200	0	0	0
149	1	4	0	100	0	0
150	1	3	100	0	0	0
151	1	3	0	0	0	0
152	1	1	300	0	0	200
153	1	1	100	0	0	0
154	1	3	0	0	0	0
155	1	3	0	0	0	0
156	1	2	0	0	0	0
157	1	4	200	0	0	0
158	1	3	0	0	0	0
159	1	2	0	0	0	0
160	1	3	300	0	0	0
161	1	2	0	0	0	0
162	1	2	0	0	0	0
163	1	2	100	0	0	0
164	1	3	0	0	0	0
165	1	1	0	200	0	0
166	1	3	0	0	0	0
167	1	4	0	0	0	0
168	1	2	0	0	0	0
169	1	4	200	0	0	0
170	1	4	0	0	0	0
171	1	1	100	0	0	0
172	1	2	300	0	0	0
173	1	4	0	200	0	0
174	1	3	0	0	0	0
175	1	1	200	0	0	0
176	1	3	0	0	0	0
177	1	1	0	0	0	0
178	1	1	0	0	0	0
179	1	1	100	0	0	0
180	1	4	0	0	0	0
181	1	4	0	200	0	0
182	1	4	200	200	0	0
183	1	4	0	0	0	0
184	1	1	0	0	0	0
185	1	3	200	0	0	0
186	1	4	100	0	0	0
187	1	2	0	0	0	0
188	1	2	0	0	0	0
189	1	1	100	0	0	0
190	1	2	0	0	300	0
191	1	4	0	0	0	0
192	1	2	200	0	0	0
193	1	4	300	200	0	0
194	1	3	200	0	0	0
195	1	1	0	0	0	0
196	1	1	100	0	0	0
197	1	3	0	0	0	0
198	1	2	0	0	0	0
199	1	4	0	0	0	0
200	1	4	0	200	0	0
201	2	3	0	0	0	0
202	2	2	0	0	0	0
203	2	4	0	0	0	0
204	2	3	100	1100	0	0
205	2	4	0	0	0	0
206	2	1	0	0	0	100
207	2	1	100	300	400	0
208	2	1	0	0	0	0
209	2	4	100	0	0	0
210	2	2	100	500	0	0
211	2	3	0	0	0	0
212	2	1	100	0	0	0
213	2	1	0	0	0	0
214	2	2	0	0	0	0
215	2	1	0	0	0	0
216	2	3	0	0	0	0
217	2	3	0	0	0	0
218	2	2	0	0	0	0
219	2	4	0	0	0	0
220	2	1	0	0	0	0
221	2	3	1200	0	0	0
222	2	1	0	0	0	0
223	2	1	0	0	0	0
224	2	1	0	0	0	0
225	2	3	900	0	0	200
226	2	1	100	0	0	0
227	2	1	100	0	0	0
228	2	1	200	300	600	0
229	2	4	300	0	0	0
230	2	4	0	0	0	0
231	2	4	0	0	0	0
232	2	2	400	100	0	0
233	2	1	0	0	400	0
234	2	2	0	0	0	0
235	2	2	0	0	0	0
236	2	3	0	0	0	0
237	2	3	0	0	0	100
238	2	1	100	200	0	0
239	2	2	0	0	0	0
240	2	2	0	0	0	0
241	2	1	100	0	0	0
242	2	4	200	0	300	0
243	2	4	300	0	0	0
244	2	2	0	0	0	0
245	2	3	0	100	0	100
246	2	2	0	300	0	0
247	2	3	0	0	0	0
248	2	1	0	0	0	0
249	2	1	0	0	0	0
250	2	3	100	0	300	0
251	2	3	0	0	0	0
252	2	4	0	0	0	0
253	2	1	0	0	0	0
254	2	3	0	0	0	0
255	2	3	0	0	0	0
256	2	4	0	0	0	0
257	2	2	200	500	0	0
258	2	4	0	0	0	0
259	2	3	100	0	0	0
260	2	3	300	0	100	0
261	2	3	0	0	0	0
262	2	4	0	0	0	0
263	2	4	100	0	0	0
264	2	1	0	0	0	0
265	2	2	400	0	0	0
266	2	3	500	0	0	0
267	2	1	0	0	0	0
268	2	3	0	0	0	0
269	2	3	100	0	0	0
270	2	1	0	0	0	0
271	2	2	500	0	0	0
272	2	2	0	0	0	0
273	2	2	0	0	0	0
274	2	1	100	0	0	0
275	2	4	0	0	0	0
276	2	4	100	0	0	100
277	2	1	0	0	0	0
278	2	3	0	400	0	0
279	2	3	100	0	0	0
280	2	4	0	0	0	0
281	2	3	0	0	0	0
282	2	1	100	0	300	0
283	2	3	100	0	0	0
284	2	3	0	0	0	0
285	2	3	0	0	0	0
286	2	3	0	100	0	0
287	2	4	0	0	0	0
288	2	1	0	0	0	0
289	2	4	0	0	0	0
290	2	2	100	0	0	0
291	2	3	100	0	0	0
292	2	4	300	500	0	0
293	2	2	100	0	0	0
294	2	3	100	600	0	0
295	2	4	100	0	0	0
296	2	1	0	0	0	0
297	2	2	100	200	400	0
298	2	1	0	0	0	0
299	2	1	400	0	0	0
300	2	2	100	0	0	0
301	2	4	0	0	0	0
302	2	3	0	0	0	0
303	2	1	0	0	0	0
304	2	1	200	0	0	0
305	2	2	0	0	0	0
306	2	1	0	0	0	0
307	2	1	500	100	0	0
308	2	1	0	300	0	0
309	2	4	200	0	0	0
310	2	4	0	0	0	0
311	2	4	0	0	0	0
312	2	3	0	0	0	0
313	2	1	0	0	0	0
314	2	4	0	0	0	0
315	2	2	0	0	0	0
316	2	2	0	0	0	0
317	2	2	0	0	0	0
318	2	3	0	0	0	0
319	2	3	100	0	0	0
320	2	4	0	0	0	0
321	2	3	400	0	0	0
322	2	3	300	0	0	0
323	2	4	0	0	0	0
324	2	2	0	0	0	0
325	2	2	100	0	0	0
326	2	3	0	0	0	0
327	2	2	0	0	0	0
328	2	1	0	0	0	0
329	2	2	0	0	0	0
330	2	2	100	0	0	0
331	2	1	400	0	0	0
332	2	1	0	0	0	0
333	2	3	0	0	0	0
334	2	2	0	0	0	0
335	2	2	500	0	0	0
336	2	3	0	0	0	0
337	2	3	0	0	0	0
338	2	1	0	0	0	0
339	2	1	0	0	100	0
340	2	1	100	100	0	0
341	2	1	0	0	0	0
342	2	2	0	0	0	0
343	2	3	0	0	0	0
344	2	1	200	0	0	0
345	2	2	300	0	0	0
346	2	3	0	0	0	0
347	2	1	100	0	0	0
348	2	1	100	100	300	100
349	2	3	0	0	0	0
350	2	1	0	0	0	0
351	2	4	0	0	0	100
352	2	1	300	100	0	0
353	2	2	0	0	0	0
354	2	4	0	0	0	0
355	2	1	0	0	0	0
356	2	3	0	0	0	0
357	2	3	0	0	0	0
358	2	4	100	0	0	0
359	2	3	100	0	0	0
360	2	2	200	300	0	0
361	2	3	300	0	0	0
362	2	2	100	0	0	0
363	2	3	0	0	0	0
364	2	4	0	0	0	0
365	2	4	0	200	0	0
366	2	2	0	0	0	0
367	2	3	500	0	0	0
368	2	1	400	0	0	0
369	2	3	100	500	0	0
370	2	3	0	0	0	0
371	2	3	0	0	0	0
372	2	1	200	100	0	0
373	2	1	100	0	0	0
374	2	3	0	0	0	0
375	2	1	400	0	0	0
376	2	3	100	0	0	0
377	2	3	0	0	600	0
378	2	2	0	0	0	0
379	2	2	0	0	0	0
380	2	3	0	100	0	0
381	2	3	700	0	0	0
382	2	2	0	0	0	0
383	2	2	600	300	200	100
384	2	4	0	0	0	0
385	2	1	100	0	0	0
386	2	4	0	0	0	0
387	2	3	100	0	0	0
388	2	3	0	0	0	0
389	2	4	0	0	0	0
390	2	4	100	0	0	0
391	2	1	300	0	0	0
392	2	2	0	0	0	0
393	2	2	0	100	0	0
394	2	4	700	0	0	0
395	2	4	0	0	0	0
396	2	2	0	0	0	0
397	2	4	0	0	0	0
398	2	3	0	0	0	0
399	2	2	0	0	0	0
400	2	4	0	0	0	0
401	3	3	100	0	0	0
402	3	4	600	300	0	0
403	3	2	100	0	0	0
404	3	4	0	0	0	0
405	3	4	0	0	0	0
406	3	1	100	0	0	0
407	3	4	300	200	0	0
408	3	3	100	0	0	0
409	3	2	0	0	0	0
410	3	1	100	0	0	0
411	3	2	0	0	0	0
412	3	2	0	0	0	0
413	3	2	0	0	0	0
414	3	2	0	0	0	0
415	3	3	0	0	0	0
416	3	2	0	0	0	0
417	3	4	100	0	0	0
418	3	4	0	0	0	0
419	3	4	0	0	0	0
420	3	3	200	0	0	0
421	3	2	100	0	0	0
422	3	4	0	0	0	0
423	3	4	0	0	0	0
424	3	4	100	0	0	0
425	3	4	400	0	0	0
426	3	1	0	0	0	0
427	3	1	0	0	0	0
428	3	2	100	0	0	0
429	3	3	600	0	0	0
430	3	3	0	0	0	0
431	3	4	0	0	0	0
432	3	3	0	0	0	0
433	3	1	0	0	0	0
434	3	4	0	0	0	0
435	3	4	0	0	0	0
436	3	1	100	0	0	0
437	3	2	0	0	0	0
438	3	4	0	0	0	0
439	3	2	100	0	0	0
440	3	2	100	0	0	0
441	3	4	0	0	0	0
442	3	1	200	0	0	0
443	3	3	100	200	0	0
444	3	4	100	0	0	0
445	3	3	0	0	0	0
446	3	4	0	0	0	0
447	3	3	0	0	0	0
448	3	4	100	0	0	0
449	3	2	100	0	0	0
450	3	4	0	0	0	0
451	3	2	100	0	200	100
452	3	4	0	0	0	0
453	3	1	0	0	0	0
454	3	2	0	0	0	0
455	3	3	100	0	0	0
456	3	2	0	200	0	0
457	3	3	0	0	0	0
458	3	2	0	0	0	0
459	3	2	0	0	0	0
460	3	2	200	200	0	100
461	3	2	100	0	0	0
462	3	4	100	0	0	0
463	3	1	0	600	0	0
464	3	2	200	0	200	0
465	3	2	0	0	0	0
466	3	2	0	0	0	0
467	3	4	0	0	0	0
468	3	1	0	0	0	0
469	3	4	600	0	0	100
470	3	2	0	0	0	0
471	3	3	0	0	0	0
472	3	4	0	0	0	0
473	3	1	0	0	200	0
474	3	3	200	0	0	0
475	3	1	0	0	0	0
476	3	1	100	200	0	0
477	3	4	0	0	0	0
478	3	4	0	0	0	0
479	3	2	0	0	0	0
480	3	1	0	0	0	0
481	3	4	0	0	0	0
482	3	2	0	0	0	0
483	3	2	0	0	0	0
484	3	3	0	0	100	0
485	3	4	100	0	300	0
486	3	4	0	0	0	0
487	3	3	0	0	0	0
488	3	3	0	0	0	0
489	3	3	0	0	0	0
490	3	4	400	200	0	0
491	3	3	0	0	0	0
492	3	4	0	200	0	0
493	3	2	0	0	0	0
494	3	1	300	200	0	0
495	3	4	0	0	0	0
496	3	1	0	0	0	0
497	3	1	100	0	0	0
498	3	3	0	0	0	0
499	3	3	0	0	0	0
500	3	2	0	0	0	0
501	3	3	0	0	0	0
502	3	2	0	0	0	0
503	3	1	0	0	0	0
504	3	2	200	500	0	0
505	3	4	100	0	0	0
506	3	1	0	0	0	0
507	3	4	100	0	0	0
508	3	4	500	0	0	0
509	3	4	0	0	0	0
510	3	4	0	0	0	0
511	3	1	0	200	0	0
512	3	3	0	0	0	0
513	3	1	200	0	0	0
514	3	3	0	0	0	0
515	3	1	0	0	0	0
516	3	4	200	0	0	0
517	3	2	0	0	0	0
518	3	4	0	0	0	0
519	3	3	200	200	0	0
520	3	3	0	0	0	0
521	3	2	0	0	0	0
522	3	1	0	0	0	0
523	3	2	100	0	0	0
524	3	4	400	0	200	0
525	3	3	0	0	0	0
526	3	1	0	0	0	0
527	3	1	0	200	0	0
528	3	3	0	0	0	0
529	3	2	0	0	0	0
530	3	3	0	0	0	0
531	3	3	0	0	0	0
532	3	2	0	0	0	0
533	3	3	100	0	0	0
534	3	4	100	0	0	0
535	3	3	700	0	0	0
536	3	2	0	0	0	0
537	3	4	100	0	0	0
538	3	3	0	0	0	0
539	3	1	0	0	0	0
540	3	2	100	0	0	0
541	3	3	0	0	0	0
542	3	1	0	0	0	0
543	3	3	0	0	0	0
544	3	4	0	0	0	0
545	3	3	200	0	500	0
546	3	2	0	0	0	0
547	3	3	0	0	0	0
548	3	4	100	0	0	100
549	3	1	0	0	0	0
550	3	4	0	0	0	0
551	3	1	0	0	0	0
552	3	4	100	0	0	0
553	3	1	0	0	300	0
554	3	3	200	0	0	0
555	3	4	0	0	0	0
556	3	4	100	0	0	0
557	3	1	100	0	0	0
558	3	1	0	0	0	0
559	3	2	200	400	300	0
560	3	2	100	0	0	0
561	3	4	200	0	0	0
562	3	4	0	0	0	0
563	3	4	0	0	0	0
564	3	1	400	0	0	0
565	3	1	0	0	0	0
566	3	4	100	0	0	0
567	3	3	100	0	0	0
568	3	3	0	200	0	0
569	3	1	200	0	0	0
570	3	2	200	100	0	0
571	3	3	100	0	0	0
572	3	3	0	0	0	0
573	3	2	0	100	0	0
574	3	1	0	0	0	0
575	3	4	0	0	0	0
576	3	4	0	0	0	0
577	3	1	0	0	0	0
578	3	2	100	0	0	0
579	3	2	100	0	0	0
580	3	4	200	0	0	0
581	3	3	0	0	0	0
582	3	1	100	0	0	0
583	3	4	0	0	0	0
584	3	1	0	0	0	0
585	3	4	0	0	0	0
586	3	1	0	400	0	0
587	3	1	0	0	0	0
588	3	1	0	0	0	100
589	3	2	0	0	0	0
590	3	1	0	0	0	0
591	3	1	200	200	0	0
592	3	4	500	0	0	0
593	4	3	0	0	0	0
594	4	2	0	0	0	0
595	4	2	0	0	0	0
596	4	1	0	0	0	0
597	4	4	100	0	0	0
598	4	1	100	0	0	100
599	4	3	0	0	0	0
600	4	1	0	0	0	0
601	4	3	100	0	0	0
602	4	3	0	0	0	0
603	4	3	0	0	0	0
604	4	3	0	0	0	0
605	4	4	0	0	0	0
606	4	3	0	0	0	0
607	4	1	0	0	0	0
608	4	2	0	0	0	0
609	4	4	0	0	0	0
610	4	1	100	0	0	0
611	4	2	0	0	0	0
612	4	4	100	0	0	0
613	4	4	0	0	0	0
614	4	3	100	0	0	0
615	4	4	100	0	100	0
616	4	3	100	0	0	0
617	4	4	0	0	0	0
618	4	2	0	0	0	0
619	4	3	0	0	0	0
620	4	3	0	0	0	0
621	4	3	100	0	0	0
622	4	1	100	0	0	0
623	4	4	200	0	0	0
624	4	3	0	0	0	0
625	4	4	0	0	0	0
626	4	4	0	0	0	0
627	4	4	200	0	0	0
628	4	3	100	0	100	0
629	4	3	100	0	0	0
630	4	3	0	0	0	0
631	4	1	0	0	0	0
632	4	1	0	0	0	0
633	4	4	0	0	0	0
634	4	1	0	0	0	0
635	4	2	0	0	0	0
636	4	4	0	0	0	0
637	4	1	0	0	0	0
638	4	3	0	0	0	0
639	4	4	0	0	0	0
640	4	2	0	0	0	0
641	4	1	100	0	0	0
642	4	1	0	0	0	0
643	4	1	100	0	0	0
644	4	4	200	0	0	0
645	4	1	0	0	0	0
646	4	3	100	300	0	0
647	4	3	0	0	0	0
648	4	2	0	0	0	0
649	4	1	100	0	200	0
650	4	3	0	200	0	0
651	4	2	0	0	0	0
652	4	1	0	0	0	0
653	4	3	0	0	0	0
654	4	2	0	200	0	0
655	4	2	0	0	0	0
656	4	1	0	0	0	0
657	4	1	0	0	0	0
658	4	2	0	0	0	0
659	4	2	0	0	0	0
660	4	3	0	0	0	0
661	4	1	200	0	0	0
662	4	1	0	200	0	0
663	4	1	100	0	0	0
664	4	2	100	200	0	0
665	4	3	0	0	0	0
666	4	2	100	0	0	0
667	4	4	100	0	0	100
668	4	2	0	0	0	0
669	4	1	100	0	0	0
670	4	1	0	200	0	0
671	4	4	0	0	0	0
672	4	3	0	0	0	0
673	4	1	100	200	0	0
674	4	2	100	0	0	0
675	4	2	0	0	0	0
676	4	3	0	0	0	0
677	4	3	0	0	0	0
678	4	4	0	0	0	0
679	4	2	0	0	0	0
680	4	4	0	0	0	0
681	4	4	0	0	0	0
682	4	2	0	0	0	0
683	4	3	0	0	0	0
684	4	1	100	0	0	0
685	4	3	0	200	0	0
686	4	4	0	0	0	0
687	4	3	0	0	0	0
688	4	2	0	0	300	0
689	4	2	0	0	0	0
690	4	3	0	0	0	0
691	4	1	0	0	0	0
692	4	3	100	0	0	0
693	4	3	0	0	0	0
694	4	1	0	0	0	0
695	4	1	100	0	0	0
696	4	2	0	0	0	0
697	4	3	0	0	0	0
698	4	4	0	0	0	0
699	4	4	0	0	400	0
700	4	1	0	0	0	0
701	4	4	100	0	0	0
702	4	2	100	0	0	0
703	4	3	100	400	0	0
704	4	2	0	0	0	0
705	4	3	100	0	0	0
706	4	3	0	0	0	0
707	4	2	0	0	0	0
708	4	4	0	0	0	0
709	4	4	100	0	0	0
710	4	4	200	200	0	0
711	4	4	0	0	0	0
712	4	3	0	0	0	0
713	4	1	0	0	0	0
714	4	1	0	0	0	0
715	4	4	0	0	0	0
716	4	1	0	100	0	0
717	4	3	0	0	0	0
718	4	4	0	0	0	0
719	4	2	0	0	0	0
720	4	2	0	0	0	0
721	4	3	0	0	0	0
722	4	4	0	0	0	0
723	4	4	100	200	0	0
724	4	4	0	0	0	0
725	4	2	0	0	0	0
726	4	4	100	0	0	0
727	4	3	100	200	0	0
728	4	1	100	0	0	0
729	4	2	0	0	0	0
730	4	2	0	0	0	0
731	4	4	0	0	0	0
732	4	4	200	0	0	0
733	4	4	100	0	0	0
734	4	2	0	0	0	0
735	4	3	0	0	0	0
736	4	1	0	0	0	0
737	4	2	100	0	0	0
738	4	1	100	0	0	0
739	4	3	0	0	0	0
740	4	2	100	200	0	0
741	4	3	0	0	0	0
742	4	3	0	0	0	0
743	4	2	0	0	0	0
744	4	1	0	0	0	0
745	4	2	0	0	0	0
746	4	3	100	0	0	0
747	4	1	0	0	0	0
748	4	3	0	0	0	0
749	4	1	0	0	0	0
750	4	1	0	0	0	0
751	4	1	100	100	0	0
752	4	1	0	0	0	100
753	4	3	0	0	0	0
754	4	1	0	0	0	0
755	4	2	0	0	0	0
756	4	2	0	0	0	0
757	4	2	0	0	0	0
758	4	4	100	0	0	0
759	4	4	100	0	0	0
760	4	2	0	0	0	0
761	4	1	0	0	0	0
762	4	4	0	0	0	0
763	4	2	0	0	0	0
764	4	4	0	0	200	0
765	4	1	0	0	0	0
766	4	2	0	0	0	0
767	4	4	0	0	0	0
768	4	3	100	0	0	0
769	1	4	0	0	0	0
770	1	3	0	0	0	0
771	1	1	0	0	0	0
772	1	4	200	0	0	0
773	1	3	100	0	0	0
774	1	3	0	0	0	0
775	1	4	0	0	0	0
776	1	4	200	200	0	0
777	1	4	0	0	0	0
778	1	3	0	0	0	0
779	1	2	0	0	0	0
780	1	2	100	0	0	0
781	1	1	0	0	0	0
782	1	1	0	0	300	0
783	1	3	0	0	0	100
784	1	2	0	0	0	0
785	1	2	100	0	0	0
786	1	4	100	0	0	0
787	1	4	0	0	0	0
788	1	3	100	0	0	0
789	1	4	0	0	0	0
790	1	3	0	0	0	0
791	1	1	0	0	0	0
792	1	3	0	0	0	0
793	1	3	0	0	0	0
794	1	3	0	0	0	0
795	1	4	0	0	0	0
796	1	3	100	0	0	100
797	1	4	0	0	0	0
798	1	2	0	0	0	0
799	1	1	0	0	0	0
800	1	1	100	0	0	0
801	1	4	0	0	0	0
802	1	1	0	200	0	0
803	1	3	0	0	0	0
804	1	2	100	0	0	0
805	1	3	0	0	0	0
806	1	2	0	0	0	0
807	1	3	0	0	0	0
808	1	2	100	300	0	0
809	1	1	100	0	0	0
810	1	2	0	0	0	0
811	1	3	0	0	0	0
812	1	2	0	0	0	0
813	1	3	100	0	0	0
814	1	2	0	0	0	0
815	1	2	0	0	400	0
816	1	3	0	0	0	0
817	1	4	0	0	0	0
818	1	4	100	0	0	0
819	1	3	0	0	0	0
820	1	4	0	0	0	0
821	1	1	0	0	0	0
822	1	2	100	0	0	0
823	1	1	0	0	0	0
824	1	3	0	0	0	0
825	1	1	0	0	0	0
826	1	1	0	0	0	0
827	1	3	0	0	0	0
828	1	2	100	0	0	0
829	1	1	100	200	0	0
830	1	1	100	0	0	0
831	1	2	0	0	0	0
832	1	4	200	0	300	0
833	1	3	0	0	400	0
834	1	1	0	200	0	0
835	1	3	0	0	0	0
836	1	2	0	0	0	0
837	1	1	0	0	0	0
838	1	4	0	0	0	0
839	1	1	0	0	0	0
840	1	3	0	100	0	0
841	1	1	0	0	0	0
842	1	2	0	0	0	0
843	1	3	0	0	0	0
844	1	3	100	0	0	0
845	1	2	100	0	0	0
846	1	1	0	0	0	0
847	1	2	0	0	0	0
848	1	4	0	0	0	0
849	1	3	100	0	200	0
850	1	4	0	0	0	0
851	1	1	0	0	0	0
852	1	3	0	0	0	0
853	1	2	0	0	0	0
854	1	1	0	0	0	0
855	1	1	0	0	0	0
856	1	2	200	0	0	0
857	1	4	0	0	0	0
858	1	4	0	0	0	0
859	1	4	100	0	0	0
860	1	3	0	0	0	0
861	1	1	0	0	0	100
862	1	1	0	100	0	0
863	1	2	0	0	0	0
864	1	2	0	0	0	0
865	1	4	0	200	0	0
866	1	2	0	0	0	0
867	1	1	0	0	0	0
868	1	2	0	0	0	0
869	2	4	0	0	0	0
870	2	1	0	0	0	0
871	2	4	0	0	0	0
872	2	4	200	0	0	0
873	2	3	0	0	0	0
874	2	2	500	0	0	0
875	2	1	200	500	0	0
876	2	2	0	0	0	0
877	2	1	0	0	0	0
878	2	1	200	0	0	0
879	2	4	0	0	0	0
880	2	4	300	0	0	0
881	2	3	0	0	0	0
882	2	3	0	0	0	0
883	2	2	0	0	600	0
884	2	1	0	0	0	0
885	2	2	200	200	0	0
886	2	1	200	0	0	0
887	2	4	0	0	0	0
888	2	3	0	400	0	0
889	2	3	0	0	0	0
890	2	2	0	0	0	0
891	2	3	200	0	0	0
892	2	1	0	0	0	0
893	2	1	200	0	0	0
894	2	2	0	0	0	0
895	2	4	0	0	0	0
896	2	3	0	0	0	0
897	2	1	0	0	0	0
898	2	2	0	0	400	0
899	2	4	0	0	0	0
900	2	1	0	0	0	100
901	2	1	0	0	0	0
902	2	2	200	0	0	0
903	2	2	0	0	0	0
904	2	2	200	400	0	0
905	2	1	0	0	600	0
906	2	2	200	0	1400	0
907	2	1	0	0	0	0
908	2	1	0	0	0	0
909	2	4	800	0	0	0
910	2	3	0	0	0	0
911	2	3	0	0	0	0
912	2	2	200	100	0	100
913	2	4	0	0	800	0
914	2	3	0	0	0	0
915	2	3	0	0	0	0
916	2	4	0	0	0	0
917	2	2	0	0	0	0
918	2	1	0	0	0	0
919	2	3	200	0	0	0
920	2	1	0	0	0	0
921	2	4	0	0	600	100
922	2	2	600	0	800	0
923	2	3	0	0	0	0
924	2	2	0	0	0	0
925	2	3	0	0	0	0
926	2	2	0	0	0	0
927	2	4	700	200	0	0
928	2	3	0	0	0	0
929	2	2	0	0	0	0
930	2	2	0	0	0	0
931	2	3	0	0	700	0
932	2	3	0	0	0	0
933	2	2	0	0	0	0
934	2	2	0	0	0	200
935	2	2	0	0	0	0
936	2	1	0	0	0	0
937	2	4	0	0	0	0
938	2	1	400	0	0	0
939	2	1	0	0	0	0
940	2	2	200	0	0	0
941	2	4	0	0	0	0
942	2	1	0	0	0	0
943	2	4	0	0	0	0
944	2	3	0	0	0	0
945	2	1	0	0	0	0
946	2	4	0	0	0	0
947	2	1	100	300	0	100
948	2	4	0	0	500	0
949	2	3	0	0	0	0
950	2	3	200	0	0	0
951	2	2	200	0	0	0
952	2	2	0	400	0	0
953	2	3	200	300	0	0
954	2	4	0	0	0	0
955	2	4	400	0	0	0
956	2	4	0	0	0	0
957	2	1	200	0	400	0
958	2	4	0	0	0	0
959	2	2	300	0	0	0
960	2	2	200	0	0	0
961	2	2	200	0	0	0
962	2	1	200	0	0	0
963	2	4	200	0	0	0
964	2	2	200	0	0	0
965	3	4	200	200	0	0
966	3	4	0	0	0	0
967	3	2	0	0	200	0
968	3	3	0	0	0	0
969	3	4	0	0	0	0
970	3	4	0	200	0	0
971	3	1	0	0	0	0
972	3	1	0	0	0	0
973	3	3	0	0	0	0
974	3	1	100	0	0	0
975	3	1	0	0	0	0
976	3	4	200	0	0	0
977	3	4	0	0	0	0
978	3	2	0	0	0	0
979	3	2	100	0	0	0
980	3	2	200	0	0	0
981	3	3	0	0	0	0
982	3	3	200	0	0	0
983	3	1	0	0	0	0
984	3	2	0	0	0	0
985	3	3	500	0	0	0
986	3	2	0	0	0	0
987	3	4	100	0	0	0
988	3	3	0	0	0	0
989	3	3	0	0	0	0
990	3	1	0	0	0	0
991	3	4	0	0	0	0
992	3	4	0	0	0	0
993	3	1	0	0	0	0
994	3	4	0	0	0	0
995	3	4	300	0	0	0
996	3	2	0	0	0	0
997	3	4	0	0	0	0
998	3	4	200	0	0	0
999	3	3	0	300	0	0
1000	3	4	0	0	0	0
1001	3	2	0	0	200	0
1002	3	4	0	0	0	0
1003	3	3	0	0	0	0
1004	3	3	200	200	0	0
1005	3	2	0	0	0	0
1006	3	4	300	0	0	0
1007	3	1	200	0	0	0
1008	3	2	0	0	0	0
1009	3	1	300	0	0	0
1010	3	2	0	0	300	0
1011	3	3	100	0	0	0
1012	3	1	100	0	0	0
1013	3	2	0	0	0	0
1014	3	2	300	0	0	0
1015	3	3	300	0	0	0
1016	3	3	0	0	0	0
1017	3	3	0	300	0	0
1018	3	1	0	0	0	0
1019	3	3	0	0	0	0
1020	3	1	200	0	0	0
1021	3	3	0	0	0	0
1022	3	2	0	200	0	0
1023	3	3	0	0	0	0
1024	3	2	0	0	0	0
1025	3	3	0	0	0	0
1026	3	2	100	0	0	0
1027	3	1	200	0	0	0
1028	3	1	200	0	0	0
1029	3	4	0	0	0	0
1030	3	3	0	0	0	0
1031	3	1	0	0	0	0
1032	3	1	0	0	500	0
1033	3	4	0	0	0	0
1034	3	3	200	0	0	0
1035	3	2	300	0	0	0
1036	3	3	0	0	0	0
1037	3	2	0	0	0	0
1038	3	1	0	0	0	0
1039	3	4	100	0	200	0
1040	3	2	300	0	0	0
1041	3	1	100	0	0	0
1042	3	3	0	0	0	0
1043	3	4	200	0	0	0
1044	3	1	0	300	0	0
1045	3	2	0	0	0	0
1046	3	2	0	0	0	0
1047	3	3	100	0	0	0
1048	3	1	0	0	200	0
1049	3	3	0	0	0	0
1050	3	1	0	0	0	0
1051	3	3	0	0	0	0
1052	3	2	0	0	300	0
1053	3	4	200	0	0	0
1054	3	1	0	0	0	0
1055	4	2	100	0	0	100
1056	4	1	0	0	0	0
1057	4	2	0	0	0	0
1058	4	3	0	0	0	0
1059	4	4	0	0	0	0
1060	4	4	0	200	0	0
1061	4	4	0	0	0	0
1062	4	2	0	0	0	0
1063	4	1	0	0	0	0
1064	4	2	100	0	0	0
1065	4	4	0	0	0	0
1066	4	3	100	0	0	0
1067	4	2	0	0	0	0
1068	4	2	0	0	0	0
1069	4	2	0	200	0	0
1070	4	2	100	0	0	0
1071	4	1	100	0	0	0
1072	4	1	100	0	0	0
1073	4	1	0	0	300	0
1074	4	2	100	0	0	0
1075	4	3	100	0	0	0
1076	4	2	0	0	0	0
1077	4	3	0	0	0	0
1078	4	4	0	0	0	0
1079	4	4	0	0	0	0
1080	4	3	0	0	0	0
1081	4	4	0	0	200	0
1082	4	2	0	0	0	0
1083	4	4	0	0	0	0
1084	4	3	100	0	0	0
1085	4	1	0	0	0	0
1086	4	1	0	0	0	0
1087	4	1	0	0	0	0
1088	4	4	100	0	0	0
1089	4	3	0	0	0	0
1090	4	4	0	0	0	0
1091	4	4	0	0	0	0
1092	4	2	100	0	0	0
1093	4	2	0	0	0	0
1094	4	4	200	0	0	0
1095	4	3	0	0	0	0
1096	4	3	0	0	0	0
1097	4	4	0	300	0	0
1098	4	1	0	0	0	0
1099	4	2	0	0	0	0
1100	4	4	0	0	0	0
1101	4	1	0	0	0	0
1102	4	2	0	200	0	0
1103	4	3	0	0	0	0
1104	4	1	100	0	0	0
1105	4	1	0	0	0	0
1106	4	2	0	0	0	0
1107	4	4	0	0	0	0
1108	4	2	100	0	0	0
1109	4	1	0	0	0	0
1110	4	1	0	0	0	0
1111	4	2	0	0	100	0
1112	4	4	0	0	0	0
1113	4	3	0	0	0	0
1114	4	3	0	0	0	0
1115	4	1	100	0	0	0
1116	4	3	0	0	0	0
1117	4	3	0	0	0	0
1118	4	2	0	0	0	0
1119	4	4	0	0	200	0
1120	4	2	100	0	0	0
1121	4	1	100	0	0	0
1122	4	2	0	0	0	0
1123	4	3	0	0	0	0
1124	4	4	0	0	0	100
1125	4	1	100	0	0	0
1126	4	4	0	0	0	0
1127	4	3	0	0	0	0
1128	4	3	0	0	0	0
1129	4	4	0	0	0	0
1130	4	4	100	0	0	0
1131	4	3	0	0	0	0
1132	4	4	0	0	0	0
1133	4	3	0	0	0	0
1134	4	2	0	0	0	0
1135	4	4	0	0	0	0
1136	4	1	0	0	0	0
1137	4	2	0	0	0	0
1138	4	3	0	0	0	0
1139	4	1	0	0	0	0
1140	4	1	0	0	0	0
1141	4	3	300	0	0	0
1142	4	1	100	200	0	0
1143	4	4	100	0	0	0
1144	4	1	0	0	0	0
1145	4	3	200	0	0	0
1146	4	4	0	0	0	0
1147	4	4	0	0	0	0
1148	4	3	0	200	0	0
1149	4	2	0	0	0	0
1150	4	4	100	0	0	0
1151	4	4	100	0	0	0
1152	4	3	0	0	200	0
1153	4	2	100	100	0	0
1154	4	1	0	0	0	0

## Sheet: regional burden
sample ID	season	microhabitats	strongyles	Eimeria spp.	Moniezia spp.	Trichuris spp.
201	1	3	0	0	0	0
202	1	2	0	0	0	0
203	1	4	0	0	0	0
204	1	3	100	1100	0	0
205	1	4	0	0	0	0
206	1	1	0	0	0	100
207	1	1	100	300	400	0
208	1	1	0	0	0	0
209	1	4	100	0	0	0
210	1	2	100	500	0	0
211	1	3	0	0	0	0
212	1	1	100	0	0	0
213	1	1	0	0	0	0
214	1	2	0	0	0	0
215	1	1	0	0	0	0
216	1	3	0	0	0	0
217	1	3	0	0	0	0
218	1	2	0	0	0	0
219	1	4	0	0	0	0
220	1	1	0	0	0	0
221	1	3	1200	0	0	0
222	1	1	0	0	0	0
223	1	1	0	0	0	0
224	1	1	0	0	0	0
225	1	3	900	0	0	200
226	1	1	100	0	0	0
227	1	1	100	0	0	0
228	1	1	200	300	600	0
229	1	4	300	0	0	0
230	1	4	0	0	0	0
231	1	4	0	0	0	0
232	1	2	400	100	0	0
233	1	1	0	0	400	0
234	1	2	0	0	0	0
235	1	2	0	0	0	0
236	1	3	0	0	0	0
237	1	3	0	0	0	100
238	1	1	100	200	0	0
239	1	2	0	0	0	0
240	1	2	0	0	0	0
241	1	1	100	0	0	0
242	1	4	200	0	300	0
243	1	4	300	0	0	0
244	1	2	0	0	0	0
245	1	3	0	100	0	100
246	1	2	0	300	0	0
247	1	3	0	0	0	0
248	1	1	0	0	0	0
249	1	1	0	0	0	0
250	1	3	100	0	300	0
251	1	3	0	0	0	0
252	1	4	0	0	0	0
253	1	1	0	0	0	0
254	1	3	0	0	0	0
255	1	3	0	0	0	0
256	1	4	0	0	0	0
257	1	2	200	500	0	0
258	1	4	0	0	0	0
259	1	3	100	0	0	0
260	1	3	300	0	100	0
261	1	3	0	0	0	0
262	1	4	0	0	0	0
263	1	4	100	0	0	0
264	1	1	0	0	0	0
265	1	2	400	0	0	0
266	1	3	500	0	0	0
267	1	1	0	0	0	0
268	1	3	0	0	0	0
269	1	3	100	0	0	0
270	1	1	0	0	0	0
271	1	2	500	0	0	0
272	1	2	0	0	0	0
273	1	2	0	0	0	0
274	1	1	100	0	0	0
275	1	4	0	0	0	0
276	1	4	100	0	0	100
277	1	1	0	0	0	0
278	1	3	0	400	0	0
279	1	3	100	0	0	0
280	1	4	0	0	0	0
281	1	3	0	0	0	0
282	1	1	100	0	300	0
283	1	3	100	0	0	0
284	1	3	0	0	0	0
285	1	3	0	0	0	0
286	1	3	0	100	0	0
287	1	4	0	0	0	0
288	1	1	0	0	0	0
289	1	4	0	0	0	0
290	1	2	100	0	0	0
291	1	3	100	0	0	0
292	1	4	300	500	0	0
293	1	2	100	0	0	0
294	1	3	100	600	0	0
295	1	4	100	0	0	0
296	1	1	0	0	0	0
297	1	2	100	200	400	0
298	1	1	0	0	0	0
299	1	1	400	0	0	0
300	1	2	100	0	0	0
301	1	4	0	0	0	0
302	1	3	0	0	0	0
303	1	1	0	0	0	0
304	1	1	200	0	0	0
305	1	2	0	0	0	0
306	1	1	0	0	0	0
307	1	1	500	100	0	0
308	1	1	0	300	0	0
309	1	4	200	0	0	0
310	1	4	0	0	0	0
311	1	4	0	0	0	0
312	1	3	0	0	0	0
313	1	1	0	0	0	0
314	1	4	0	0	0	0
315	1	2	0	0	0	0
316	1	2	0	0	0	0
317	1	2	0	0	0	0
318	1	3	0	0	0	0
319	1	3	100	0	0	0
320	1	4	0	0	0	0
321	1	3	400	0	0	0
322	1	3	300	0	0	0
323	1	4	0	0	0	0
324	1	2	0	0	0	0
325	1	2	100	0	0	0
326	1	3	0	0	0	0
327	1	2	0	0	0	0
328	1	1	0	0	0	0
329	1	2	0	0	0	0
330	1	2	100	0	0	0
331	1	1	400	0	0	0
332	1	1	0	0	0	0
333	1	3	0	0	0	0
334	1	2	0	0	0	0
335	1	2	500	0	0	0
336	1	3	0	0	0	0
337	1	3	0	0	0	0
338	1	1	0	0	0	0
339	1	1	0	0	100	0
340	1	1	100	100	0	0
341	1	1	0	0	0	0
342	1	2	0	0	0	0
343	1	3	0	0	0	0
344	1	1	200	0	0	0
345	1	2	300	0	0	0
346	1	3	0	0	0	0
347	1	1	100	0	0	0
348	1	1	100	100	300	100
349	1	3	0	0	0	0
350	1	1	0	0	0	0
351	1	4	0	0	0	100
352	1	1	300	100	0	0
353	1	2	0	0	0	0
354	1	4	0	0	0	0
355	1	1	0	0	0	0
356	1	3	0	0	0	0
357	1	3	0	0	0	0
358	1	4	100	0	0	0
359	1	3	100	0	0	0
360	1	2	200	300	0	0
361	1	3	300	0	0	0
362	1	2	100	0	0	0
363	1	3	0	0	0	0
364	1	4	0	0	0	0
365	1	4	0	200	0	0
366	1	2	0	0	0	0
367	1	3	500	0	0	0
368	1	1	400	0	0	0
369	1	3	100	500	0	0
370	1	3	0	0	0	0
371	1	3	0	0	0	0
372	1	1	200	100	0	0
373	1	1	100	0	0	0
374	1	3	0	0	0	0
375	1	1	400	0	0	0
376	1	3	100	0	0	0
377	1	3	0	0	600	0
378	1	2	0	0	0	0
379	1	2	0	0	0	0
380	1	3	0	100	0	0
381	1	3	700	0	0	0
382	1	2	0	0	0	0
383	1	2	600	300	200	100
384	1	4	0	0	0	0
385	1	1	100	0	0	0
386	1	4	0	0	0	0
387	1	3	100	0	0	0
388	1	3	0	0	0	0
389	1	4	0	0	0	0
390	1	4	100	0	0	0
391	1	1	300	0	0	0
392	1	2	0	0	0	0
393	1	2	0	100	0	0
394	1	4	700	0	0	0
395	1	4	0	0	0	0
396	1	2	0	0	0	0
397	1	4	0	0	0	0
398	1	3	0	0	0	0
399	1	2	0	0	0	0
400	1	4	0	0	0	0
869	2	4	0	0	0	0
870	2	1	0	0	0	0
871	2	4	0	0	0	0
872	2	4	200	0	0	0
873	2	3	0	0	0	0
874	2	2	500	0	0	0
875	2	1	200	500	0	0
876	2	2	0	0	0	0
877	2	1	0	0	0	0
878	2	1	200	0	0	0
879	2	4	0	0	0	0
880	2	4	300	0	0	0
881	2	3	0	0	0	0
882	2	3	0	0	0	0
883	2	2	0	0	600	0
884	2	1	0	0	0	0
885	2	2	200	200	0	0
886	2	1	200	0	0	0
887	2	4	0	0	0	0
888	2	3	0	400	0	0
889	2	3	0	0	0	0
890	2	2	0	0	0	0
891	2	3	200	0	0	0
892	2	1	0	0	0	0
893	2	1	200	0	0	0
894	2	2	0	0	0	0
895	2	4	0	0	0	0
896	2	3	0	0	0	0
897	2	1	0	0	0	0
898	2	2	0	0	400	0
899	2	4	0	0	0	0
900	2	1	0	0	0	100
901	2	1	0	0	0	0
902	2	2	200	0	0	0
903	2	2	0	0	0	0
904	2	2	200	400	0	0
905	2	1	0	0	600	0
906	2	2	200	0	1400	0
907	2	1	0	0	0	0
908	2	1	0	0	0	0
909	2	4	800	0	0	0
910	2	3	0	0	0	0
911	2	3	0	0	0	0
912	2	2	200	100	0	100
913	2	4	0	0	800	0
914	2	3	0	0	0	0
915	2	3	0	0	0	0
916	2	4	0	0	0	0
917	2	2	0	0	0	0
918	2	1	0	0	0	0
919	2	3	200	0	0	0
920	2	1	0	0	0	0
921	2	4	0	0	600	100
922	2	2	600	0	800	0
923	2	3	0	0	0	0
924	2	2	0	0	0	0
925	2	3	0	0	0	0
926	2	2	0	0	0	0
927	2	4	700	200	0	0
928	2	3	0	0	0	0
929	2	2	0	0	0	0
930	2	2	0	0	0	0
931	2	3	0	0	700	0
932	2	3	0	0	0	0
933	2	2	0	0	0	0
934	2	2	0	0	0	200
935	2	2	0	0	0	0
936	2	1	0	0	0	0
937	2	4	0	0	0	0
938	2	1	400	0	0	0
939	2	1	0	0	0	0
940	2	2	200	0	0	0
941	2	4	0	0	0	0
942	2	1	0	0	0	0
943	2	4	0	0	0	0
944	2	3	0	0	0	0
945	2	1	0	0	0	0
946	2	4	0	0	0	0
947	2	1	100	300	0	100
948	2	4	0	0	500	0
949	2	3	0	0	0	0
950	2	3	200	0	0	0
951	2	2	200	0	0	0
952	2	2	0	400	0	0
953	2	3	200	300	0	0
954	2	4	0	0	0	0
955	2	4	400	0	0	0
956	2	4	0	0	0	0
957	2	1	200	0	400	0
958	2	4	0	0	0	0
959	2	2	300	0	0	0
960	2	2	200	0	0	0
961	2	2	200	0	0	0
962	2	1	200	0	0	0
963	2	4	200	0	0	0
964	2	2	200	0	0	0
1155	3	4	0	0	0	0
1156	3	3	400	200	0	0
1157	3	2	0	200	300	0
1158	3	3	300	0	200	0
1159	3	2	200	0	1300	0
1160	3	2	0	0	0	0
1161	3	2	100	0	200	0
1162	3	3	500	0	0	100
1163	3	2	500	0	100	0
1164	3	1	0	0	0	0
1165	3	2	100	0	700	0
1166	3	1	100	0	1700	0
1167	3	3	0	0	500	0
1168	3	3	0	0	0	0
1169	3	2	0	0	0	0
1170	3	1	200	0	500	0
1171	3	1	500	0	300	0
1172	3	1	0	0	0	0
1173	3	4	0	0	0	0
1174	3	1	300	0	1200	0
1175	3	3	0	0	0	0
1176	3	2	0	0	0	0
1177	3	4	900	0	2100	0
1178	3	4	100	0	1500	0
1179	3	1	100	0	500	0
1180	3	2	0	0	0	0
1181	3	1	0	0	1400	0
1182	3	1	0	0	0	0
1183	3	4	0	0	0	0
1184	3	3	200	0	300	0
1185	3	1	100	0	800	0
1186	3	2	300	0	0	0
1187	3	1	100	0	700	0
1188	3	1	300	0	500	0
1189	3	1	0	0	600	0
1190	3	4	0	0	0	0
1191	3	3	200	0	900	0
1192	3	2	500	0	0	0
1193	3	1	200	0	1300	0
1194	3	1	200	0	0	0
1195	3	2	300	0	500	0
1196	3	3	200	0	300	0
1197	3	2	0	400	500	0
1198	3	4	100	0	200	0
1199	3	1	500	0	700	0
1200	3	4	0	0	0	0
1201	3	2	0	0	0	0
1202	3	4	300	500	800	100
1203	3	2	100	0	600	0
1204	3	1	0	0	0	0
1205	3	1	300	0	400	0
1206	3	1	0	0	0	0
1207	3	1	0	0	0	0
1208	3	2	0	0	0	0
1209	3	2	200	0	300	0
1210	3	3	200	0	0	0
1211	3	1	0	0	0	0
1212	3	3	200	0	500	0
1213	3	3	100	0	200	0
1214	3	3	200	0	0	0
1215	3	4	0	0	0	0
1216	3	1	100	0	300	0
1217	3	4	100	200	400	0
1218	3	1	0	0	0	0
1219	3	1	0	0	0	0
1220	3	4	600	0	300	0
1221	3	1	300	0	300	0
1222	3	3	0	0	0	0
1223	3	4	600	200	0	0
1224	3	4	600	0	0	100
1225	3	1	200	0	0	0
1226	3	2	300	0	200	0
1227	3	1	0	0	0	0
1228	3	3	0	0	0	0
1229	3	2	0	0	0	0
1230	3	3	0	0	0	0
1231	3	3	0	0	0	0
1232	3	3	300	0	400	0
1233	3	3	300	200	0	0
1234	3	2	0	0	0	0
1235	3	4	0	0	0	0
1236	3	1	600	0	100	0
1237	3	4	100	300	200	100
1238	3	1	0	0	1800	0
1239	3	2	0	0	0	0
1240	3	1	0	0	0	0
1241	3	4	0	0	0	0
1242	3	3	300	0	200	0
1243	3	1	0	0	0	0
1244	3	4	200	0	1100	0
1245	3	3	500	0	0	0
1246	3	1	700	0	300	0
1247	3	4	0	0	0	0
1248	3	2	0	0	0	0
1249	3	4	500	0	300	0
1250	4	4	0	0	0	0
1251	4	3	0	0	0	0
1252	4	4	100	100	1200	0
1253	4	3	100	0	0	0
1254	4	2	0	0	300	0
1255	4	4	100	200	0	0
1256	4	3	300	0	0	0
1257	4	2	100	0	0	200
1258	4	1	100	0	0	0
1259	4	2	100	0	0	0
1260	4	3	0	0	0	0
1261	4	2	0	0	0	0
1262	4	2	0	100	500	0
1263	4	3	0	0	0	0
1264	4	3	700	0	0	0
1265	4	1	200	0	0	0
1266	4	4	0	0	0	0
1267	4	1	100	100	0	0
1268	4	3	0	0	0	0
1269	4	3	0	0	0	0
1270	4	1	0	0	0	0
1271	4	1	100	0	0	0
1272	4	1	100	0	0	0
1273	4	2	0	0	0	0
1274	4	4	0	0	0	100
1275	4	1	0	100	0	0
1276	4	2	0	0	0	0
1277	4	2	0	0	0	0
1278	4	4	0	0	0	0
1279	4	2	100	0	0	0
1280	4	3	300	0	0	0
1281	4	1	200	0	0	0
1282	4	1	100	100	400	0
1283	4	1	0	0	0	0
1284	4	3	0	0	0	0
1285	4	2	100	0	0	0
1286	4	3	100	0	800	0
1287	4	3	0	0	0	0
1288	4	3	100	0	0	0
1289	4	4	0	0	0	0
1290	4	4	100	0	0	0
1291	4	1	0	0	0	0
1292	4	2	100	0	0	0
1293	4	2	0	0	0	0
1294	4	2	100	0	0	0
1295	4	1	100	0	400	0
1296	4	4	0	0	0	0
1297	4	3	100	0	0	0
1298	4	2	0	0	0	0
1299	4	3	0	0	0	0
1300	4	3	100	0	0	0
1301	4	4	100	0	0	0
1302	4	4	100	0	0	0
1303	4	3	100	0	900	0
1304	4	3	0	0	0	0
1305	4	3	0	0	0	0
1306	4	2	100	0	0	0
1307	4	3	0	0	0	0
1308	4	1	0	0	0	0
1309	4	2	0	0	0	0
1310	4	2	100	0	0	0
1311	4	2	100	0	0	0
1312	4	1	100	0	0	0
1313	4	2	100	0	0	0
1314	4	1	0	0	0	0
1315	4	3	100	300	200	100
1316	4	4	100	0	0	0
1317	4	3	0	0	0	0
1318	4	2	0	0	0	0
1319	4	1	100	0	0	0
1320	4	3	0	0	0	0
1321	4	3	0	0	0	0
1322	4	2	0	0	0	0
1323	4	2	0	0	1000	0
1324	4	2	100	0	0	0
1325	4	3	100	0	0	0
1326	4	1	100	0	100	0
1327	4	3	0	0	0	0
1328	4	4	100	0	0	0
1329	4	2	500	0	0	0
1330	4	2	100	0	0	0
1331	4	2	0	0	0	0
1332	4	4	600	0	0	0
1333	4	1	100	0	900	0
1334	4	1	0	0	0	0
1335	4	4	300	0	0	100
1336	4	2	0	0	0	0
1337	4	1	100	0	0	0
1338	4	2	400	400	0	0
1339	4	3	0	0	0	0
1340	4	4	100	0	0	0
1341	4	1	100	0	0	0
1342	4	4	0	0	0	0
1343	4	1	100	0	1300	0
1344	4	3	0	0	0	0
1345	4	1	0	0	0	0
